# Supplementary material for: Facilitating pathway and network based analysis of RNA-Seq data with pathlinkR
Source: PLoS Comput Biol. 2024 Sep 16;20(9):e1012422. doi: 10.1371/journal.pcbi.1012422 (PMC11404784; doi:10.1371/journal.pcbi.1012422)
Supplement: S1 SourceCode — (TAR.GZ) [file pcbi.1012422.s001.tar.gz]

Archive with 119 entries (107 files):
- pathlinkR/DESCRIPTION
- pathlinkR/LICENSE
- pathlinkR/MD5
- pathlinkR/NAMESPACE
- pathlinkR/NEWS.md
- pathlinkR/R
- pathlinkR/R/data.R
- pathlinkR/R/eruption.R
- pathlinkR/R/getPathwayDistances.R
- pathlinkR/R/globals.R
- pathlinkR/R/pathlinkR.R
- pathlinkR/R/pathnetCreate.R
- pathlinkR/R/pathnetFoundation.R
- pathlinkR/R/pathnetGGraph.R
- pathlinkR/R/pathnetVisNetwork.R
- pathlinkR/R/pathwayEnrichment.R
- pathlinkR/R/pathwayPlots.R
- pathlinkR/R/plotFoldChange.R
- pathlinkR/R/ppiBuildNetwork.R
- pathlinkR/R/ppiCleanNetwork.R
- pathlinkR/R/ppiEnrichNetwork.R
- pathlinkR/R/ppiExtractSubnetwork.R
- pathlinkR/R/ppiPlotNetwork.R
- pathlinkR/R/ppiRemoveSubnetworks.R
- pathlinkR/R/truncNeatly.R
- pathlinkR/R/zzz.R
- pathlinkR/README.md
- pathlinkR/build
- pathlinkR/build/vignette.rds
- pathlinkR/data
- pathlinkR/data/datalist
- pathlinkR/data/exampleDESeqResults.rda
- pathlinkR/data/groupedPathwayColours.rda
- pathlinkR/data/hallmarkDatabase.rda
- pathlinkR/data/innateDbPPI.rda
- pathlinkR/data/keggDatabase.rda
- pathlinkR/data/mappingFile.rda
- pathlinkR/data/pathwayCategories.rda
- pathlinkR/data/reactomeDatabase.rda
- pathlinkR/data/sigoraDatabase.rda
- pathlinkR/data/sigoraExamples.rda
- pathlinkR/inst
- pathlinkR/inst/doc
- pathlinkR/inst/doc/pathlinkR.R
- pathlinkR/inst/doc/pathlinkR.Rmd
- pathlinkR/inst/doc/pathlinkR.html
- pathlinkR/inst/extdata
- pathlinkR/inst/extdata/manualDupeAnnotation.tsv
- pathlinkR/inst/extdata/networkAnalystExample.json
- pathlinkR/inst/script
- pathlinkR/inst/script/groupedPathwayColours.R
- pathlinkR/inst/script/hallmarkDatabase.R
- pathlinkR/inst/script/innateDbPPI.R
- pathlinkR/inst/script/keggDatabase.R
- pathlinkR/inst/script/mappingFile.R
- pathlinkR/inst/script/networkAnalystExample.txt
- pathlinkR/inst/script/pathwayCategories.R
- pathlinkR/inst/script/reactomeDatabase.R
- pathlinkR/inst/script/sigoraDatabase.R
- pathlinkR/inst/script/sigoraExamples.R
- pathlinkR/man
- pathlinkR/man/dot-eruptionBreaks.Rd
- pathlinkR/man/dot-plotFoldChangeLegend.Rd
- pathlinkR/man/dot-runSigora.Rd
- pathlinkR/man/dot-truncNeatly.Rd
- pathlinkR/man/eruption.Rd
- pathlinkR/man/exampleDESeqResults.Rd
- pathlinkR/man/figures
- pathlinkR/man/figures/favicon_16.svg
- pathlinkR/man/figures/favicon_32.svg
- pathlinkR/man/figures/hancock_lab_logo.svg
- pathlinkR/man/figures/pathlinkR_logo_16.svg
- pathlinkR/man/figures/pathlinkR_logo_32.svg
- pathlinkR/man/getPathwayDistances.Rd
- pathlinkR/man/groupedPathwayColours.Rd
- pathlinkR/man/hallmarkDatabase.Rd
- pathlinkR/man/innateDbPPI.Rd
- pathlinkR/man/keggDatabase.Rd
- pathlinkR/man/mappingFile.Rd
- pathlinkR/man/pathlinkR-package.Rd
- pathlinkR/man/pathnetCreate.Rd
- pathlinkR/man/pathnetFoundation.Rd
- pathlinkR/man/pathnetGGraph.Rd
- pathlinkR/man/pathnetVisNetwork.Rd
- pathlinkR/man/pathwayCategories.Rd
- pathlinkR/man/pathwayEnrichment.Rd
- pathlinkR/man/pathwayPlots.Rd
- pathlinkR/man/plotFoldChange.Rd
- pathlinkR/man/ppiBuildNetwork.Rd
- pathlinkR/man/ppiCleanNetwork.Rd
- pathlinkR/man/ppiEnrichNetwork.Rd
- pathlinkR/man/ppiExtractSubnetwork.Rd
- pathlinkR/man/ppiPlotNetwork.Rd
- pathlinkR/man/ppiRemoveSubnetworks.Rd
- pathlinkR/man/reactomeDatabase.Rd
- pathlinkR/man/sigoraDatabase.Rd
- pathlinkR/man/sigoraExamples.Rd
- pathlinkR/tests
- pathlinkR/tests/testthat
- pathlinkR/tests/testthat.R
- pathlinkR/tests/testthat/test-eruption.R
- pathlinkR/tests/testthat/test-eruptionBreaks.R
- pathlinkR/tests/testthat/test-getPathwayDistances.R
- pathlinkR/tests/testthat/test-pathnetCreate.R
- pathlinkR/tests/testthat/test-pathnetFoundation.R
- pathlinkR/tests/testthat/test-pathnetGGraph.R
- pathlinkR/tests/testthat/test-pathnetVisNetwork.R
- pathlinkR/tests/testthat/test-pathwayEnrichment.R
- pathlinkR/tests/testthat/test-pathwayPlots.R
- pathlinkR/tests/testthat/test-plotFoldChange.R
- pathlinkR/tests/testthat/test-ppiBuildNetwork.R
- pathlinkR/tests/testthat/test-ppiCleanNetwork.R
- pathlinkR/tests/testthat/test-ppiEnrichNetwork.R
- pathlinkR/tests/testthat/test-ppiExtractSubnetwork.R
- pathlinkR/tests/testthat/test-ppiPlotNetwork.R
- pathlinkR/tests/testthat/test-runSigora.R
- pathlinkR/tests/testthat/test-truncNeatly.R
- pathlinkR/vignettes
- pathlinkR/vignettes/pathlinkR.Rmd
