# Supplementary material for: Facilitating pathway and network based analysis of RNA-Seq data with pathlinkR
Source: PLoS Comput Biol. 2024 Sep 16;20(9):e1012422. doi: 10.1371/journal.pcbi.1012422 (PMC11404784; doi:10.1371/journal.pcbi.1012422)
Supplement: S1 SourceCode — (TAR.GZ) [file pcbi.1012422.s001.tar.gz › pathlinkR/MD5]

c47a4ad8228d069690df2531e0bd2687 *DESCRIPTION
1ebbd3e34237af26da5dc08a4e440464 *LICENSE
7f0ec1243cbec2263cfe06df1c46aa4d *NAMESPACE
a2a6f77e26dbb20236c0df32de0a2548 *NEWS.md
734e1261ce9f5f1bae12ddf9c870f1b0 *R/data.R
9d330e5bbc255f2b177977f78ecbc717 *R/eruption.R
4f9e66e3c982bc769baaddd70d85cc77 *R/getPathwayDistances.R
a1ec1c90ebfee42935153c59889ef486 *R/globals.R
c5069bc15ba88331f1829d809947bb48 *R/pathlinkR.R
51ae1acf30a229762d955724031f4abe *R/pathnetCreate.R
644b36007205a9873c5dc72565864587 *R/pathnetFoundation.R
c742ae592e9ae4c2d7e54f3b3438d501 *R/pathnetGGraph.R
8c5fe66812cc11b666a777e29bc03f58 *R/pathnetVisNetwork.R
5b5ba6e77273e6ce840e622074757613 *R/pathwayEnrichment.R
906b83adbede1ff37376455098504fd7 *R/pathwayPlots.R
ba945bd052930f08c5774c9cfacacd9e *R/plotFoldChange.R
eb1135b0ce8c1aa6daf26a371205ae5d *R/ppiBuildNetwork.R
4c94cd10dc1e70a5d2ec51e373182aac *R/ppiCleanNetwork.R
1dab540c431fed9663ca498c47e90260 *R/ppiEnrichNetwork.R
d9cf18e62e3b39e6ea5e104460d84c01 *R/ppiExtractSubnetwork.R
920fef1316e9313f14e03e5c1065fa7c *R/ppiPlotNetwork.R
bcc092a0d3f3070af5dc40fe1297ce8f *R/ppiRemoveSubnetworks.R
7f913f0d4e7dddf5c16b354219dabb77 *R/truncNeatly.R
6c6598782f09a9d8bed50b01ef3a9b81 *R/zzz.R
c7fc8f325a7089187666b7b67dce2dcd *README.md
2b1a9c2ef6f4bc52211f0b69182f13ee *build/vignette.rds
fbb6b51299129924cee07e151de39a04 *data/datalist
323824b3503d8164d755d271692c8801 *data/exampleDESeqResults.rda
6d86d5062f70afe692e7ee9739483d76 *data/groupedPathwayColours.rda
788f64e53937d7d5318b8eba8862e2d9 *data/hallmarkDatabase.rda
2a2af7a37e6e368069eadf448404ca99 *data/innateDbPPI.rda
6ff4a5ea86c2f3c5769cb905f387e762 *data/keggDatabase.rda
b236e70dba482257cd49c8d76a94e22c *data/mappingFile.rda
367cade830b967922b8e7c1312c8ccb6 *data/pathwayCategories.rda
9ebd6ce8e8230e6b775be5087cd8bceb *data/reactomeDatabase.rda
d18826627bbe0190e80b43b5c984ca0d *data/sigoraDatabase.rda
5592970be950001360b00074aa4ae8a2 *data/sigoraExamples.rda
194d9d12b7214a049aae46b6f7c67658 *inst/doc/pathlinkR.R
2cfb4f5858f36b33fc7a487b4acf8a86 *inst/doc/pathlinkR.Rmd
53c0a56d1df063a9672c5ef183335193 *inst/doc/pathlinkR.html
2370ce20ea42bd8a149e1c70c52b030e *inst/extdata/manualDupeAnnotation.tsv
92052a38447d1c23e31224ac1a0e5552 *inst/extdata/networkAnalystExample.json
1e2d58eaa7b58da6cf6eef42746cde0d *inst/script/groupedPathwayColours.R
df9da110470aea7c63aece7cd928dc98 *inst/script/hallmarkDatabase.R
0f185eaecc80416fb7e4e833340413cc *inst/script/innateDbPPI.R
9b55ecff2e8d2fae94380b97df350f5a *inst/script/keggDatabase.R
ba64762fce6cd31e5ca6136c1ea186ed *inst/script/mappingFile.R
62efb2b189aec5c188e9d8edeef104f6 *inst/script/networkAnalystExample.txt
05eaae486f684930bde07fc23ad69974 *inst/script/pathwayCategories.R
aa6722e7ce136f0a503c18e08a9aa1bc *inst/script/reactomeDatabase.R
f762bbd10869086d16758d7bcdbcd106 *inst/script/sigoraDatabase.R
967f0cb5c7634c53aa360a1043a5b246 *inst/script/sigoraExamples.R
4deb2ad2b1c04bab984d6147f894eb1d *man/dot-eruptionBreaks.Rd
3d89e9459aef0371606babbd5424f1b6 *man/dot-plotFoldChangeLegend.Rd
c03cc8aa30659d8b74a103c2bb072873 *man/dot-runSigora.Rd
9a6ee5f137bdd56b7ef9718badc42904 *man/dot-truncNeatly.Rd
232bc3b4400249b8d176a6a73c2f4bc0 *man/eruption.Rd
7e925897619f67c211c07c1bd759b5ac *man/exampleDESeqResults.Rd
f039d7ed57d0e0846c12a10cbaccedd4 *man/figures/favicon_16.svg
d9561be4d4142f651542b1817b6fb2d1 *man/figures/favicon_32.svg
78369d78ee6409be0dbb391a5804c2af *man/figures/hancock_lab_logo.svg
bb8071987605e4927450feeddcaa593e *man/figures/pathlinkR_logo_16.svg
3a243206bccc2fe503bc9617ff4de73a *man/figures/pathlinkR_logo_32.svg
a5237cf6c60bf7ba8875b06446a7c1e2 *man/getPathwayDistances.Rd
c06708b3db4cf2d5e53069efa4cdbf84 *man/groupedPathwayColours.Rd
cc038c6226c58b8398fd7d947dd5f477 *man/hallmarkDatabase.Rd
93c8470b51c65185984e837eb0c93a89 *man/innateDbPPI.Rd
755f9e4d22d62dbc8e26614c029c4812 *man/keggDatabase.Rd
f18e780e2d637032445533cb78107626 *man/mappingFile.Rd
8c651eddddc872e48022eb5e55e11dfb *man/pathlinkR-package.Rd
38b4184928e0599db8f4eec7e9233a3a *man/pathnetCreate.Rd
508d23bb31b1056f19502f1c7777bc3d *man/pathnetFoundation.Rd
59cc0445e71a7d2b8993f00dda28c731 *man/pathnetGGraph.Rd
422ffb2a670f9a90941f1d2359dc00ae *man/pathnetVisNetwork.Rd
f2ee66edcfb5126c9b8b291ca52d7201 *man/pathwayCategories.Rd
3eb35e3465a0ec0dbf1af98062027168 *man/pathwayEnrichment.Rd
939040f6c08159eb2714006740d9b0e4 *man/pathwayPlots.Rd
73862cc77cff5cc84ee8922c9c4d2d96 *man/plotFoldChange.Rd
732045941c461e613162bf3a59f88664 *man/ppiBuildNetwork.Rd
c6cd02b4a1a423407622d0f12160b7e2 *man/ppiCleanNetwork.Rd
1643ea2e37d70fb49e0305c8f194cd38 *man/ppiEnrichNetwork.Rd
cf1cd768cecdd5aed8f7c6a849cf1bfd *man/ppiExtractSubnetwork.Rd
16e62d8221bf021b9dfc354795e43c11 *man/ppiPlotNetwork.Rd
52b62ec607171d8d46eb726598119d69 *man/ppiRemoveSubnetworks.Rd
7765ea022cbd3068bbfde37ae777267a *man/reactomeDatabase.Rd
82e9ed2064d7395f21e4fea0e3e15cbb *man/sigoraDatabase.Rd
bab0548da0468d1d127b592a36640b54 *man/sigoraExamples.Rd
040a804f1251c3c34d4ceea777554877 *tests/testthat.R
ab90d433b17ce10875361486787e9d96 *tests/testthat/test-eruption.R
ffe5e0c1e4b6ac5bba78fa64cbeb497e *tests/testthat/test-eruptionBreaks.R
9cc28698fe512bc78c3af25ae0adc546 *tests/testthat/test-getPathwayDistances.R
65cb44e0ecfa084c6f36082e8eb6e93c *tests/testthat/test-pathnetCreate.R
7e5ef27bfcdb15bff106e704d9099b6f *tests/testthat/test-pathnetFoundation.R
cbc212fa8e5fe6016d83d09bdf5d3bed *tests/testthat/test-pathnetGGraph.R
f9da4b7ae54d616583e80af52c235ee3 *tests/testthat/test-pathnetVisNetwork.R
debe212aded8b90f42eebff2fa4dcfb3 *tests/testthat/test-pathwayEnrichment.R
fba5f8f3e67ac40a9a3c476ea67e36e5 *tests/testthat/test-pathwayPlots.R
514ec388aac11a2afe8ff4b582e412b9 *tests/testthat/test-plotFoldChange.R
81ea1bac9884e1a2b3d3ecee9e5bbe8e *tests/testthat/test-ppiBuildNetwork.R
4d5571143db24eca64f1b022640e33c3 *tests/testthat/test-ppiCleanNetwork.R
402894ac0ef6eae6ef273d58105fc3d5 *tests/testthat/test-ppiEnrichNetwork.R
d3503bf9819248a2dc0c4dbc1ec6ce22 *tests/testthat/test-ppiExtractSubnetwork.R
5c438f56cb613f00010c6578bc6f95f6 *tests/testthat/test-ppiPlotNetwork.R
e8ab0691bdd7de46d5ee16d5b5fe8389 *tests/testthat/test-runSigora.R
3b02439725b5f8c6d502b8cbbfea5bca *tests/testthat/test-truncNeatly.R
2cfb4f5858f36b33fc7a487b4acf8a86 *vignettes/pathlinkR.Rmd
