# Supplementary material for: Facilitating pathway and network based analysis of RNA-Seq data with pathlinkR
Source: PLoS Comput Biol. 2024 Sep 16;20(9):e1012422. doi: 10.1371/journal.pcbi.1012422 (PMC11404784; doi:10.1371/journal.pcbi.1012422)
Supplement: S1 SourceCode — (TAR.GZ) [file pcbi.1012422.s001.tar.gz › pathlinkR/R/globals.R]

utils::globalVariables(c(
        ":=",
        ".",
        ".x",
        "background",
        "betweenness",
        "Bonferroni",
        "border",
        "capture.output",
        "color",
        "comp",
        "comparison",
        "data",
        "degree",
        "description",
        "Description",
        "direction",
        "distance",
        "Ensembl.Gene.ID",
        "ensemblGeneA",
        "ensemblGeneB",
        "ensemblGeneId",
        "EntrezGene.ID",
        "entrezGeneId",
        "FDR",
        "gene",
        "gene_ratio",
        "geneID",
        "geneName",
        "geneRank",
        "geneRatio",
        "GeneRatio",
        "genes",
        "geneSetName",
        "groupedPathway",
        "groupedPathwayColours",
        "hallmarkDatabase",
        "head",
        "hgncSymbol",
        "hubScore",
        "hubScoreBtw",
        "id",
        "ID",
        "idmap",
        "inList",
        "innateDbPPI",
        "is",
        "isHub",
        "isStarter",
        "joinCol",
        "label",
        "logFC",
        "LogFoldChange",
        "log2FoldChange",
        "logMax",
        "mappingFile",
        "name",
        "negLogP",
        "new",
        "newFillCol",
        "newNames",
        "NES",
        "nodeFill",
        "nodeLabel",
        "nodes",
        "numBgGenes",
        "numCandidateGenes",
        "p.adjust",
        "padj",
        "PAdjusted",
        "pathway",
        "pathway1",
        "pathway2",
        "pathwayCategories",
        "pathwayId",
        "pathwayName",
        "pathwayName1",
        "pathways",
        "pathwy.id",
        "pval",
        "pvalue",
        "pValueAdjusted",
        "pvalues",
        "reactomeDatabase",
        "reaH",
        "rn",
        "seed",
        "significant",
        "sigoraDatabase",
        "similarity" ,
        "Symbol",
        "tail",
        "title",
        "topLevelPathway",
        "totalGenes",
        "types",
        "uniqueId",
        "value"
))
