# Supplementary material for: Facilitating pathway and network based analysis of RNA-Seq data with pathlinkR
Source: PLoS Comput Biol. 2024 Sep 16;20(9):e1012422. doi: 10.1371/journal.pcbi.1012422 (PMC11404784; doi:10.1371/journal.pcbi.1012422)
Supplement: S1 SourceCode — (TAR.GZ) [file pcbi.1012422.s001.tar.gz › pathlinkR/R/pathnetGGraph.R]

#' Visualize enriched Reactome pathways as a static network
#'
#' @param network Tidygraph network object, output from `createPathnet`.
#' @param networkLayout Desired layout for the network visualization. Defaults
#'   to "nicely", but supports any method found in `?layout_tbl_graph_igraph`
#' @param nodeSizeRange Size range for nodes, mapped to significance (Bonferroni
#'   p-value). Defaults to `c(4, 8)`.
#' @param nodeBorderWidth Width of borders on nodes, defaults to 1.5
#' @param nodeLabelSize Size of node labels; defaults to 5.
#' @param nodeLabelColour Colour of the node labels; defaults to "black".
#' @param nodeLabelAlpha Transparency of node labels. Defaults to `0.67`.
#' @param nodeLabelOverlaps Max overlaps for node labels, from `ggrepel`.
#'   Defaults to `6`.
#' @param labelProp Proportion of "interactor" (i.e. non-enriched) pathways that
#'   the function will attempt to label. E.g. setting this to 0.5 (the default)
#'   means half of the non-enriched pathways will *potentially* be labeled - it
#'   won't be exact because the node labeling is done with `ggrepel`.
#' @param segColour Colour of line segments connecting labels to nodes. Defaults
#'   to "black".
#' @param edgeColour Colour of network edges; defaults to "grey30".
#' @param edgeWidthRange Range of edge widths, mapped to `log10(similarity)`.
#'   Defaults to `c(0.33, 3)`.
#' @param edgeAlpha Alpha value for edges; defaults to `1`.
#' @param themeBaseSize Base font size for all plot elements. Defaults
#'   to `16`.
#'
#' @return A pathway network or "pathnet"; a plot object of class "ggplot"
#' @export
#'
#' @import dplyr
#' @import ggplot2
#'
#' @importFrom ggraph geom_edge_link geom_node_label geom_node_point ggraph
#'   scale_edge_width
#' @importFrom grid unit
#' @importFrom purrr map_chr
#' @importFrom stringr str_wrap
#' @importFrom tidygraph activate
#'
#' @description Plots the network object generated from `createPathnet`,
#'   creating a visual representation of pathway similarity/interactions based
#'   on overlapping genes.
#'
#' @details A note regarding node labels: The function tries to prioritize
#'   labeling enriched pathways (filled nodes), with the `labelProp` argument
#'   determining roughly how many of the remaining interactor pathways might get
#'   labels. You'll likely need to tweak this value, and try different seeds, to
#'   get the desired effect.
#'
#' @references None.
#'
#' @seealso <https://github.com/hancockinformatics/pathlinkR>
#'
#' @examples
#' data("sigoraDatabase", "sigoraExamples")
#'
#' pathwayDistancesJaccard <- getPathwayDistances(
#'     pathwayData=dplyr::slice_head(
#'         dplyr::arrange(sigoraDatabase, pathwayId),
#'         prop=0.05
#'     ),
#'     distMethod="jaccard"
#' )
#'
#' startingPathways <- pathnetFoundation(
#'     mat=pathwayDistancesJaccard,
#'     maxDistance=0.8
#' )
#'
#' exPathnet <- pathnetCreate(
#'     pathwayEnrichmentResult=sigoraExamples[grepl(
#'         "Pos",
#'         sigoraExamples$comparison
#'     ), ],
#'     foundation=startingPathways,
#'     trim=TRUE,
#'     trimOrder=1
#' )
#'
#' pathnetGGraph(
#'     exPathnet,
#'     labelProp=0.1,
#'     nodeLabelSize=4,
#'     nodeLabelOverlaps=8,
#'     segColour="red"
#' )
#'
pathnetGGraph <- function(
        network,
        networkLayout="nicely",
        nodeSizeRange=c(4, 8),
        nodeBorderWidth=1.5,
        nodeLabelSize=5,
        nodeLabelColour="black",
        nodeLabelAlpha=0.67,
        nodeLabelOverlaps=6,
        labelProp=0.25,
        segColour="black",
        edgeColour="grey30",
        edgeWidthRange=c(0.33, 3),
        edgeAlpha=1,
        themeBaseSize=16
) {

    data_env <- new.env(parent=emptyenv())
    data("groupedPathwayColours", envir=data_env, package="pathlinkR")
    groupedPathwayColours <- data_env[["groupedPathwayColours"]]

    stopifnot(all(
        c("pathwayName", "pValueAdjusted", "groupedPathway")
        %in% colnames(tibble::as_tibble(network))
    ))

    stopifnot(all(
        "similarity" %in% colnames(
            tibble::as_tibble(activate(network, "edges"))
        )
    ))

    stopifnot("'nodeSizeRange' should be a length-two numeric vector"={
        length(nodeSizeRange) == 2
    })

    stopifnot("'edgeWidthRange' should be a length-two numeric vector"={
        length(edgeWidthRange) == 2
    })


    interactorsAll <- network %>%
        filter(is.na(pValueAdjusted)) %>%
        pull(pathwayName)

    interactorsToLabel <- sample(
        interactorsAll,
        size=(length(interactorsAll) * labelProp),
        replace=FALSE
    )

    networkToPlot <- network %>%
        mutate(
            nodeFill=if_else(
                !is.na(pValueAdjusted),
                groupedPathway,
                NA_character_
            ),
            nodeLabel=case_when(
                !is.na(pValueAdjusted) ~ pathwayName,
                pathwayName %in% interactorsToLabel ~ pathwayName,
                TRUE ~ NA_character_
            ),
            nodeLabel=map_chr(
                nodeLabel,
                ~.truncNeatly(.x, l=40) %>% str_wrap(width=20)
            ),
            pValueAdjusted=if_else(
                !is.na(pValueAdjusted),
                pValueAdjusted,
                1
            )
        )

    ggraph(networkToPlot, layout=networkLayout) +
        ## Edges
        geom_edge_link(
            aes(edge_width=log10(similarity)),
            colour=edgeColour,
            alpha=edgeAlpha
        ) +
        scale_edge_width(range=edgeWidthRange, name="Similarity") +
        ## Nodes
        geom_node_point(
            aes(
                size=-log10(pValueAdjusted),
                fill=nodeFill,
                colour=groupedPathway
            ),
            pch=21,
            stroke=nodeBorderWidth
        ) +
        { if (requireNamespace("scales", quietly=TRUE)) {
            scale_size_continuous(
                name=expression(P[Bonferroni]),
                labels=scales::label_math(expr=10^-~.x),
                range=nodeSizeRange
            )
        } else {
            scale_size_continuous(
                name=expression(-~Log[10]~P[Bonferroni]),
                range=nodeSizeRange
            )
        } } +
        scale_fill_manual(
            values=groupedPathwayColours,
            na.value="white",
            guide=NULL
        ) +
        scale_colour_manual(values=groupedPathwayColours) +
        ## Node labels
        geom_node_label(
            aes(label=nodeLabel),
            repel=TRUE,
            size=nodeLabelSize,
            colour=nodeLabelColour,
            alpha=nodeLabelAlpha,
            min.segment.length=0,
            segment.colour=segColour,
            max.overlaps=nodeLabelOverlaps,
            na.rm=TRUE
        ) +
        ## Misc
        labs(size="Bonferroni\np-value", colour="Pathway type") +
        theme_void(base_size=themeBaseSize) +
        theme(
            legend.text=element_text(hjust=0),
            plot.margin=unit(rep(5, 4), "mm")
        ) +
        guides(
            colour=guide_legend(override.aes=list(size=5, pch=19)),
            size=guide_legend(override.aes=list(
                colour="black",
                fill="white",
                stroke=0.5
            ))
        )
}
