# Supplementary material for: Facilitating pathway and network based analysis of RNA-Seq data with pathlinkR
Source: PLoS Comput Biol. 2024 Sep 16;20(9):e1012422. doi: 10.1371/journal.pcbi.1012422 (PMC11404784; doi:10.1371/journal.pcbi.1012422)
Supplement: S1 SourceCode — (TAR.GZ) [file pcbi.1012422.s001.tar.gz › pathlinkR/R/plotFoldChange.R]

#' Create a heatmap of fold changes to visualize RNA-Seq results
#'
#' @param inputList A list, with each element containing RNA-Seq results as a
#'   "DESeqResults", "TopTags", or "data.frame" object, with Ensembl gene IDs in
#'   the rownames. The list names are used as the comparison name for each
#'   dataframe (e.g. "COVID vs Healthy").  See Details for more information on
#'   supported input types.
#' @param columnFC Character; Column to plot along the x-axis, typically log2
#'   fold change values. Only required when `rnaseqResult` is a simple data
#'   frame. Defaults to NA.
#' @param columnP Character; Column to plot along the y-axis, typically nominal
#'   or adjusted p values. Only required when `rnaseqResult` is a simple data
#'   frame. Defaults to NA.
#' @param pathName The name of a Reactome pathway to pull genes from, also used
#'   for the plot title. Alternative to `pathID`.
#' @param pathId ID of a Reactome pathway to pull genes from. Alternative to
#'   `pathName`.
#' @param genesToPlot Vector of Ensembl gene IDs you want to plot, instead of
#'   pulling the genes from a pathway, i.e. this option and
#'   `pathName`/`pathID` are mutually exclusive.
#' @param manualTitle Provide your own title, and override the use of a pathway
#'   name the title.
#' @param titleSize Font size for the title.
#' @param geneFormat Type of genes given in `genesToPlot`. Default is Ensembl
#'   gene IDs ("ensembl"), but can also input a vector of HGNC symbols ("hgnc").
#' @param pCutoff P value cutoff, default is <0.05
#' @param fcCutoff Absolute fold change cutoff, default is >1.5
#' @param cellColours Vector specifying desired colours to use for the cells in
#'   the heatmap. Defaults to `c("blue", "white", "red")`.
#' @param cellBorder A call to `grid::gpar()` to specify borders between
#'   cells in the heatmap. The default is `gpar(col="grey")`. To
#'   remove borders set to `gpar(col=NA)`
#' @param plotSignificantOnly Boolean (TRUE). Only plot genes that are
#'   differentially expressed (i.e. they pass `pCutoff` and `fcCutoff`) in
#'   any comparison from the provided list of data frames.
#' @param showStars Boolean (TRUE) show significance stars on the heatmap
#' @param hideNonsigFC Boolean (TRUE). If a gene is significant in one
#'   comparison but not in another, this will set the colour of the non-
#'   significant gene as grey to visually emphasize the significant genes. If
#'   set to FALSE, it will be set the colour to the fold change, and if the p
#'   value passes `pCutoff`, it will also display the p value (the asterisks
#'   will be grey instead of black).
#' @param vjust Adjustment of the position of the significance stars. Default
#'   is 0.75. May need to adjust if there are many genes.
#' @param rot Rotation of the position of the significance stars. Default is 0.
#' @param invert Boolean (FALSE). The default setting plots genes as rows and
#'   comparisons as columns. Setting this to `TRUE` will place genes as columns
#'   and comparisons as rows.
#' @param log2FoldChange Boolean (FALSE). Default plots the fold changes in the
#'   legend as the true fold change. Set to TRUE if you want log2 fold change.
#' @param colSplit A vector, with the same length as `inputList`, which
#'   assigns each data frame in `inputList` to a group, and splits the heatmap
#'   on these larger groupings. The order of groups in the heatmap will be
#'   carried over, so one can alter the order of `inputList` and
#'   `colSplit` to affect the heatmap. This argument will be ignored if
#'   `clusterColumns` is set to TRUE. See Details for more information.
#' @param clusterRows Boolean (TRUE). Whether to cluster the rows (genes). May
#'   need to change if `invert=TRUE`.
#' @param clusterColumns Boolean (FALSE). Whether to cluster the columns
#'   (comparisons). Will override order of `colSplit` if set to TRUE. May need
#'   to change if `invert=TRUE`.
#' @param colAngle Angle of column text. Defaults to 90.
#' @param colCenter Whether to center column text. Default is TRUE, but it
#'   should be set to FALSE if the column name is angled (e.g. `colAngle=45`).
#' @param rowAngle Angle of row text, defaults to 0.
#' @param rowCenter Whether to center column text. The default is FALSE, but it
#'   should be set to TRUE if vertical column name (e.g. `rowAngle=90`).
#'
#' @return A heatmap of fold changes for genes of interest; an "ggplot" class
#'   object
#' @export
#'
#' @import dplyr
#'
#' @importFrom ComplexHeatmap draw Heatmap
#' @importFrom grid gpar grid.text
#' @importFrom purrr imap reduce
#' @importFrom tibble rownames_to_column
#'
#' @description Creates a heatmap of fold changes values for results from
#'   RNA-Seq results, with various parameters to tweak the appearance.
#'
#' @details All elements of `inputList` should belong to one of the following
#'   classes: "DESeqResults" from `DESeq2`, "TopTags" from `edgeR`,
#'   or a simple "data.frame". In the first two cases, the proper columns for
#'   fold change and p values are detected automatically ("log2FoldChange" and
#'   "padj" for "DESeqResults", or "logFC" and "FDR" for "TopTags"). In the
#'   third case, the arguments `columnFC` and `columnP` must be
#'   supplied. Additionally, if one wished to override the default columns for
#'   either "DESeqResults" or "TopTags" objects, simply coerce the object to a
#'   simple "data.frame" and supply `columnFC` and `columnP`
#'   as desired.
#'
#'   The `cellColours` argument is designed to map a range of negative
#'   and positive values to the three provided colours, with zero as the middle
#'   colour. If the plotted matrix contains only positive (or negative) values,
#'   then it will become a two-colour scale, white-to-red (or blue-to-white).
#'
#'   The `colSplit` argument can be used to define larger groups represented in
#'   `inputList`. For example, consider an experiment comparing two different
#'   treatments to an untreated control, in both wild type and mutant cells.
#'   This would give the following comparisons:
#'   "wildtype_treatment1_vs_untreated", "wildtype_treatment2_vs_untreated",
#'   "mutant_treatment1_vs_untreated", and "mutant_treatment2_vs_untreated".
#'   One could then specify `colSplit` as
#'   `c("Wild type", "Wild type", "Mutant", "Mutant")` to make the wild type
#'   and mutant results more visually distinct.
#'
#' @references <https://bioconductor.org/packages/ComplexHeatmap/>
#'
#' @seealso <https://github.com/hancockinformatics/pathlinkR>
#'
#' @examples
#' data("exampleDESeqResults")
#'
#' plotFoldChange(
#'     exampleDESeqResults,
#'     pathName="Generation of second messenger molecules"
#' )
#'
plotFoldChange <- function(
        inputList,
        columnFC=NA,
        columnP=NA,
        pathName=NA,
        pathId=NA,
        genesToPlot=NA,
        manualTitle=NA,
        titleSize=14,
        geneFormat="ensembl",
        pCutoff=0.05,
        fcCutoff=1.5,
        cellColours=c("blue", "white", "red"),
        cellBorder=gpar(col="grey"),
        plotSignificantOnly=TRUE,
        showStars=TRUE,
        hideNonsigFC=TRUE,
        vjust=0.75,
        rot=0,
        invert=FALSE,
        log2FoldChange=FALSE,
        colSplit=NA,
        clusterRows=TRUE,
        clusterColumns=FALSE,
        colAngle=90,
        colCenter=TRUE,
        rowAngle=0,
        rowCenter=FALSE
) {

    stopifnot(
        "Provide a named list of data frames of results, with the name of each
        item in the list as the comparison name." ={
            is.list(inputList)
            !is.null(names(inputList))
        }
    )

    stopifnot("One of 'pathName', 'pathId', 'genesToPlot' must b provided"={
        any(!is.na(c(pathName, pathId, genesToPlot)))
    })

    stopifnot("'geneFormat' must be either 'ensembl' or 'hgnc'"={
        geneFormat %in% c("ensembl", "hgnc")}
    )

    ## Coerce the input
    if (is(inputList[[1]], "DESeqResults")) {
        inputListCleaned <- lapply(inputList, function(x) {
            as.data.frame(x) %>%
                rename("LogFoldChange"=log2FoldChange, "PAdjusted"=padj)
        })

    } else if (is(inputList[[1]], "TopTags")) {
        inputListCleaned <- lapply(inputList, function(x) {
            as.data.frame(x) %>%
                rename("LogFoldChange"=logFC, "PAdjusted"=FDR)
        })

    } else {
        stopifnot(
            "If elements of 'inputList' are data frames, you must provide
            'columnFC' and 'columnP'"=!any(is.na(columnFC), is.na(columnP))
        )

        inputListCleaned <- lapply(inputList, function(x) {
            rename(
                x,
                "LogFoldChange"=all_of(columnFC),
                "PAdjusted"=all_of(columnP)
            )
        })
    }

    ## Load data, after passing the basic checks
    data_env <- new.env(parent=emptyenv())
    data(
        "sigoraDatabase",
        "mappingFile",
        envir=data_env,
        package="pathlinkR"
    )
    sigoraDatabase <- data_env[["sigoraDatabase"]]
    mappingFile <- data_env[["mappingFile"]]

    if (!is.na(pathName)) {
        pathId <- sigoraDatabase %>%
            filter(pathwayName == pathName) %>%
            pull(pathwayId) %>%
            unique()

        stopifnot(
            "Specified 'pathName' was not found, please try a different pathway
            name"=length(pathId) != 0
        )

        plotTitle <- pathName

    } else if (!is.na(pathId)) {

        stopifnot(
            "Specified 'pathId' was not found, please try a different pathway
            ID"=pathId %in% unique(sigoraDatabase$pathwayId)
        )

        plotTitle <- sigoraDatabase %>%
            filter(pathwayId == pathId) %>%
            pull(pathwayName) %>%
            unique()

    } else if (any(!is.na(genesToPlot))) {
        plotTitle <- NULL
    }

    ## If a title is provided manually, overwrite any other title from above
    if (!is.na(manualTitle)) {
        plotTitle <- manualTitle
    }

    ## Get the genes to plot in the pathway or gene list of interest, and make
    ## them Ensembl IDs
    if (is.na(genesToPlot[1])) {

        genes <- sigoraDatabase %>%
            filter(pathwayId == pathId) %>%
            .$ensemblGeneId

    } else {
        genes <- genesToPlot

        if (geneFormat == "hgnc") {
            genes <- mappingFile %>%
                filter(hgncSymbol %in% genesToPlot) %>%
                pull(ensemblGeneId)
        }
        if (geneFormat == "ensembl") {
            genes <- genesToPlot
        }
    }

    dfFC <- imap(inputListCleaned, function(listItem, itemName) {
        stopifnot(
            "Rownames of data frames in 'inputList' must be Ensembl gene IDs" =
                grepl(pattern="^ENSG", x=rownames(listItem)[1])
        )

        listItem %>%
            filter(rownames(.) %in% genes, !is.na(LogFoldChange)) %>%
            rownames_to_column("ensemblGeneId") %>%
            select(ensemblGeneId, {{itemName}} := LogFoldChange)

    }) %>% reduce(full_join, by="ensemblGeneId")


    dfP <- imap(inputListCleaned, function(listItem, itemName) {
        listItem %>%
            filter(rownames(.) %in% genes, !is.na(PAdjusted)) %>%
            rownames_to_column("ensemblGeneId") %>%
            select(ensemblGeneId, {{itemName}} := PAdjusted)

    }) %>% reduce(full_join, by="ensemblGeneId")

    ## From all the data frames, get the genes that were significant in any of
    ## them
    sigGenes <- inputListCleaned %>% map(
        ~rownames_to_column(.x, "ensemblGeneId") %>%
            filter(
                ensemblGeneId %in% genes,
                PAdjusted < pCutoff,
                abs(LogFoldChange) > log2(fcCutoff)
            ) %>%
            pull(ensemblGeneId)
    ) %>%
        unlist() %>%
        unique()

    if (plotSignificantOnly) {
        dfFC <- dfFC %>% filter(ensemblGeneId %in% sigGenes)
        dfP <- dfP %>% filter(ensemblGeneId %in% sigGenes)
    }

    ## Prepare the Heatmap matrices, and map the Ensembl IDs to HGNC symbols
    matFC <- dfFC %>%
        left_join(mappingFile, by="ensemblGeneId", multiple="all") %>%
        select(-c(ensemblGeneId, entrezGeneId)) %>%
        column_to_rownames(var="hgncSymbol") %>%
        as.matrix()
    matFC[is.na(matFC)] <- 0 ## Make any NAs into 0


    matP <- dfP %>%
        left_join(mappingFile, by="ensemblGeneId", multiple="all") %>%
        select(-c(ensemblGeneId, entrezGeneId)) %>%
        column_to_rownames(var="hgncSymbol") %>%
        as.matrix()
    matP[is.na(matP)] <- 1 ## Make any NAs into 1s

    if (hideNonsigFC) {
        matFC[abs(matFC) < log2(fcCutoff)] <- 0 ## Did not pass fcCutoff
        matFC[matP > pCutoff] <- 0 ## Did not pass pCutoff
    }

    ## Use a helper function, which properly creates the colour scale and legend
    ## breaks/labels, based on:
    ## - If we're plotting log2 or standard fold changes
    ## - If the values are one sided i.e. all greater or less than 0
    heatmapLegendInfo <- .plotFoldChangeLegend(
        .matFC=matFC,
        .log2FoldChange=log2FoldChange,
        .cellColours=cellColours
    )


    ## If columns aren't being split
    if (is.na(colSplit[1])) {
        colSplit <- rep(NA, length(inputListCleaned))
        columnTitle <- NULL
    } else {
        ## This orders the splitting into the order the data frames are in the
        ## list instead of alphabetically
        colSplit <- factor(colSplit, levels=unique(colSplit))
        columnTitle <- "%s"
    }

    rowSplit <- rep(NA, nrow(matFC))
    rowTitle <- NULL

    ## If plotting so that row names are conditions and column names are genes
    if (invert) {
        if (!clusterColumns) {
            message(
                "Since columns are genes, you may want to specify ",
                "'clusterColumns=TRUE'"
            )
        }
        matFC <- t(matFC)
        matP <- t(matP)
        var <- colSplit
        colSplit <- rowSplit
        rowSplit <- var
        columnTitle <- NULL
    }

    draw(
        Heatmap(
            matrix=matFC,
            border=TRUE,
            col=heatmapLegendInfo[[2]],
            rect_gp=cellBorder,
            cell_fun=function(j, i, x, y, w, h, fill) {
                if (showStars) {

                    cellLabel <- if (matP[i, j] < 0.001) {
                        "***"
                    } else if (matP[i, j] < 0.01) {
                        "**"
                    }
                    else if (matP[i, j] < 0.05) {
                        "*"
                    }

                    if (abs(matFC[i, j]) > log2(1.5)) {
                        grid.text(
                            label=cellLabel,
                            x=x,
                            y=y,
                            vjust=vjust,
                            rot=rot
                        )
                    }
                    if (abs(matFC[i, j]) < log2(1.5) & !hideNonsigFC) {
                        grid.text(
                            label=cellLabel,
                            x=x,
                            y=y,
                            vjust=vjust,
                            rot=rot,
                            gp=gpar(col="grey50")
                        )
                    }
                }
            },
            column_title=columnTitle,
            row_title=rowTitle,
            heatmap_legend_param=heatmapLegendInfo[[1]],
            column_title_gp=gpar(fontsize=titleSize),
            row_split=rowSplit,
            column_split=colSplit,
            cluster_columns=clusterColumns,
            cluster_rows=clusterRows,
            column_names_rot=colAngle,
            column_names_centered=colCenter,
            row_names_rot=rowAngle,
            row_names_centered=rowCenter
        ),
        column_title=plotTitle
    )
}


#' INTERNAL Construct heatmap legend
#'
#' @param .matFC Matrix of fold change values
#' @param .log2FoldChange Boolean denoting if values will be in log2
#' @param .cellColours Colours for fold change values
#'
#' @return A list containing heatmap legend parameters and colour function
#'
#' @importFrom circlize colorRamp2
#'
#' @description Helper function to handle heatmap legends without clutteing up
#'   the main function.
#'
#' @seealso <https://github.com/hancockinformatics/pathlinkR>
#'
.plotFoldChangeLegend <- function(.matFC, .log2FoldChange, .cellColours) {

    parameters <- list(
        title=ifelse(.log2FoldChange, "Log2 fold\nchange", "Fold change")
    )

    limit <- ceiling(max(abs(.matFC)))

    if (.log2FoldChange) {
        both <- c(-limit, -limit / 2, 0, limit / 2, limit)
        parameters <- append(parameters, list(at=both, labels=both))

    } else {
        if ((limit %% 2) != 0) limit <- limit + 1

        parameters <- append(parameters, list(
            at=c(-limit, -limit / 2, 0, limit / 2, limit),
            labels=c(
                -2 ^ limit,
                -2 ^ (limit / 2),
                1,
                2 ^ (limit / 2),
                2 ^ limit
            )
        ))
    }

    if (min(.matFC) >= 0) {
        myColFun <- colorRamp2(
            breaks=c(0, max(.matFC)),
            colors=c(.cellColours[2], .cellColours[3])
        )

        parameters[["at"]] <- parameters[["at"]][parameters[["at"]] >= 0]
        parameters[["labels"]] <-
            parameters[["labels"]][parameters[["labels"]] >= 0]

    } else if (max(.matFC) <= 0) {
        myColFun <- colorRamp2(
            breaks=c(min(.matFC), 0),
            colors=c(.cellColours[1], .cellColours[2])
        )

        parameters[["at"]] <- parameters[["at"]][parameters[["at"]] <= 0]
        parameters[["labels"]] <-
            parameters[["labels"]][parameters[["labels"]] <= 0]

    } else {
        myColFun <- colorRamp2(
            breaks=c(min(.matFC), 0, max(.matFC)),
            colors=.cellColours
        )
    }

    return(list(
        parameters,
        myColFun
    ))
}
