# Supplementary material for: Facilitating pathway and network based analysis of RNA-Seq data with pathlinkR
Source: PLoS Comput Biol. 2024 Sep 16;20(9):e1012422. doi: 10.1371/journal.pcbi.1012422 (PMC11404784; doi:10.1371/journal.pcbi.1012422)
Supplement: S1 SourceCode — (TAR.GZ) [file pcbi.1012422.s001.tar.gz › pathlinkR/R/ppiEnrichNetwork.R]

#' Test a PPI network for enriched pathways
#'
#' @param network A "tidygraph" network object, with Ensembl IDs in the first
#'   column of the node table
#' @param analysis Default is "sigora", but can also be "reactomepa" or
#'   "hallmark"
#' @param filterResults Should the output be filtered for significance? Use
#'   `1` to return the unfiltered results, or any number less than 1 for a
#'   custom p-value cutoff. If left as `default`, the significance cutoff
#'   for Sigora is 0.001, or 0.05 for ReactomePA and Hallmark.
#' @param gpsRepo Only applies to `analysis="sigora"`. Gene Pair Signature
#'   object for Sigora to use to test for enriched pathways. Leaving this set
#'   as "default" will use the "reaH" GPS object from `Sigora`, or you can
#'   provide your own custom GPS repository.
#' @param geneUniverse Only applies when `analysis` is "reactomepa" or
#'   "hallmark". The set of background genes to use when testing with ReactomePA
#'   or Hallmark gene sets. For ReactomePA this must be a character vector of
#'   Entrez genes. For Hallmark, it must be Ensembl IDs.
#'
#' @return A "data.frame" (tibble) of enriched pathways, with the following
#'   columns:
#'   \item{pathwayId}{Pathway identifier}
#'   \item{pathwayName}{Pathway name}
#'   \item{pValue}{Nominal p value for the pathway}
#'   \item{pValueAdjusted}{p value corrected for multiple testing}
#'   \item{genes}{Candidate genes, which were DE for the comparison and also in
#'   the pathway}
#'   \item{numCandidateGenes}{Number of candidate genes}
#'   \item{numBgGenes}{Number of background genes for the pathway}
#'   \item{geneRatio}{Ratio of candidate and background genes}
#'   \item{totalGenes}{Number of DE genes which were tested for enriched
#'   pathways}
#'   \item{topLevelPathway}{High level Reactome term which serves to group
#'   similar pathways}
#'
#' @export
#'
#' @import dplyr
#'
#' @importFrom tibble column_to_rownames
#'
#' @references
#'   Sigora: <https://cran.r-project.org/package=sigora>
#'   ReactomePA: <https://www.bioconductor.org/packages/ReactomePA/>
#'   MSigDB/Hallmark: <https://www.gsea-msigdb.org/gsea/msigdb/collections.jsp>
#'
#' @seealso <https://github.com/hancockinformatics/pathlinkR>
#'
#' @examples
#' data("exampleDESeqResults")
#'
#' exNetwork <- ppiBuildNetwork(
#'     rnaseqResult=exampleDESeqResults[[1]],
#'     filterInput=TRUE,
#'     order="zero"
#' )
#'
#' ppiEnrichNetwork(
#'     network=exNetwork,
#'     analysis="hallmark"
#' )
#'
ppiEnrichNetwork <- function(
        network,
        analysis="sigora",
        filterResults="default",
        gpsRepo="default",
        geneUniverse=NULL
) {

    networkTable <- network %>%
        tibble::as_tibble() %>%
        column_to_rownames("name")

    newList <- list("network"=networkTable)

    pathwayEnrichment(
        inputList=newList,
        analysis=analysis,
        filterInput=FALSE,
        split=FALSE,
        filterResults=filterResults,
        gpsRepo=gpsRepo,
        geneUniverse=geneUniverse
    ) %>% select(-c(comparison, direction))
}
