# Supplementary material for: Facilitating pathway and network based analysis of RNA-Seq data with pathlinkR
Source: PLoS Comput Biol. 2024 Sep 16;20(9):e1012422. doi: 10.1371/journal.pcbi.1012422 (PMC11404784; doi:10.1371/journal.pcbi.1012422)
Supplement: S1 SourceCode — (TAR.GZ) [file pcbi.1012422.s001.tar.gz › pathlinkR/R/ppiExtractSubnetwork.R]

#' Extract a subnetwork based on pathway genes
#'
#' @param network Input network object; output from `ppiBuildNetwork()`
#' @param genes List of Ensembl gene IDs to use as the starting point to extract
#'   a subnetwork from the initial network. You must provide either the
#'   `genes` or `pathwayEnrichmentResult` argument.
#' @param pathwayEnrichmentResult Pathway enrichment result, output from
#'   `ppiEnrichNetwork`. You must provide either `genes` or
#'   `pathwayEnrichmentResult` argument.
#' @param pathwayToExtract Name of the pathway determining what genes (nodes)
#'   are pulled from the input network. Must be present in the "pathwayName"
#'   column of `pathwayEnrichmentResults`.
#'
#' @return A Protein-Protein Interaction (PPI) network; a "tidygraph" object for
#'   plotting or further analysis, with the minimum set of columns for nodes
#'   (additional columns from the input will also be included):
#'   \item{name}{Ensembl gene ID for the node}
#'   \item{degree}{Degree of the node, i.e. the number of interactions}
#'   \item{betweenness}{Betweenness measure for the node}
#'   \item{seed}{TRUE when the node was part of the input list of genes}
#'   \item{hubScore}{Special hubScore for each node. The suffix denotes the
#'   measure being used; e.g. "hubScoreBtw" is for betweenness}
#'   \item{hgncSymbol}{HGNC gene name for the node}
#'
#' Additionally the following columns are provided for edges:
#'   \item{from}{Starting node for the interaction/edge as a row number}
#'   \item{to}{Ending node for the interaction/edge as a row number}
#'
#' @export
#'
#' @import dplyr
#'
#' @importFrom igraph as.igraph decompose delete_vertices
#'   shortest_paths induced_subgraph simplify V
#' @importFrom tidygraph as_tbl_graph
#'
#' @details Uses functions from the igraph package to extract a minimally
#'   connected subnetwork from the starting network, using either a list of
#'   Ensembl genes or genes from an enriched pathway as the basis. To see what
#'   genes were pulled out for the pathway, see the "starters" attribute of the
#'   output network.
#'
#' @references Code for network module (subnetwork) extraction was based off of
#' that used in "jboktor/NetworkAnalystR" on Github.
#'
#' @seealso <https://github.com/hancockinformatics/pathlinkR>
#'
#' @examples
#' data("exampleDESeqResults")
#'
#' exNetwork <- ppiBuildNetwork(
#'     rnaseqResult=exampleDESeqResults[[1]],
#'     filterInput=TRUE,
#'     order="zero"
#' )
#'
#' exPathways <- ppiEnrichNetwork(
#'     network=exNetwork,
#'     analysis="hallmark"
#' )
#'
#' ppiExtractSubnetwork(
#'     network=exNetwork,
#'     pathwayEnrichmentResult=exPathways,
#'     pathwayToExtract="INTERFERON ALPHA RESPONSE"
#' )
#'
ppiExtractSubnetwork <- function(
        network,
        genes=NULL,
        pathwayEnrichmentResult=NULL,
        pathwayToExtract
) {

    data_env <- new.env(parent=emptyenv())
    data("mappingFile", envir=data_env, package="pathlinkR")
    mappingFile <- data_env[["mappingFile"]]

    stopifnot(
        "You must specify either 'genes' or 'pathwayEnrichmentResult' to
        provide genes to extract from the initial network"={
            !all(is.null(genes), is.null(pathwayEnrichmentResult))
        }
    )

    if (!is.null(genes)) {
        stopifnot(
            "Argument 'genes' must be a list of Ensembl gene IDs"={
                grepl(x=genes[[1]], pattern="^ENSG[0-9]+$")
            }
        )
    }

    if (!is.null(pathwayEnrichmentResult)) {
        stopifnot(
            "Argument 'pathwayEnrichmentResult' must contain the columns
            'pathwayName' and 'genes'"={
                all(c("pathwayName", "genes") %in%
                        colnames(pathwayEnrichmentResult))
            }
        )

        stopifnot(
            "Provided 'pathwayToExtract' must be present in
            'pathwayEnrichmentResult"={
                pathwayToExtract %in% pathwayEnrichmentResult[["pathwayName"]]
            }
        )

        stopifnot(
            "The 'genes' column must contain HGNC symbols separated
            with a ';'"={
                grepl(
                    x=pathwayEnrichmentResult[["genes"]][1],
                    pattern="\\w+;"
                )
            }
        )
    }


    if (!is.null(genes)) {
        genesToExtract <- genes

    } else if (!is.null(pathwayEnrichmentResult)) {
        pathwayGenesHGNC <- pathwayEnrichmentResult %>%
            filter(pathwayName == pathwayToExtract) %>%
            pull(genes) %>%
            strsplit(., split=";") %>%
            unlist()

        genesToExtract <- mappingFile %>%
            filter(hgncSymbol %in% pathwayGenesHGNC) %>%
            pull(ensemblGeneId) %>%
            unique()
    }

    geneNodeIds <- tibble::as_tibble(network) %>%
        mutate(rn=row_number()) %>%
        filter(name %in% genesToExtract) %>%
        pull(rn)

    # Get subgraphs, which will only contain the specified nodes
    allSubgraphs <- induced_subgraph(
        graph=as.igraph(network),
        vids=geneNodeIds
    )

    # Decompose each subgraph
    allComponents <- decompose(graph=allSubgraphs, min.vertices=1)

    # If all the specified nodes form a single, connected network, pull that...
    if (length(allComponents) == 1) {
        moduleNetwork <- allComponents[[1]]

        # ...or we need to minimally connect each subgraph we've identified
    } else {
        moduleShortestPaths <- list()

        for (i in seq(length(geneNodeIds))) {
            moduleShortestPaths[[i]] <- shortest_paths(
                as.igraph(network),
                geneNodeIds[i],
                geneNodeIds[-seq(i)]
            )$vpath
        }

        moduleNodes <- unique(unlist(moduleShortestPaths))
        NodesToRemove <- igraph::V(network)$name[-moduleNodes]
        moduleNetwork <- simplify(delete_vertices(network, NodesToRemove))
    }

    moduleNetworkTidygraph <- as_tbl_graph(moduleNetwork)

    attr(moduleNetworkTidygraph, "starters") <- genesToExtract
    return(moduleNetworkTidygraph)
}
