# Supplementary material for: Facilitating pathway and network based analysis of RNA-Seq data with pathlinkR
Source: PLoS Comput Biol. 2024 Sep 16;20(9):e1012422. doi: 10.1371/journal.pcbi.1012422 (PMC11404784; doi:10.1371/journal.pcbi.1012422)
Supplement: S1 SourceCode — (TAR.GZ) [file pcbi.1012422.s001.tar.gz › pathlinkR/R/ppiRemoveSubnetworks.R]

#' INTERNAL Find and return the largest subnetwork
#'
#' @param network Graph object
#'
#' @return Largest subnetwork from the input network list as an "igraph" object
#'
#' @import dplyr
#'
#' @importFrom igraph V components induced_subgraph
#' @importFrom tibble enframe
#'
#' @seealso <https://github.com/hancockinformatics/pathlinkR/>
#'
ppiRemoveSubnetworks <- function(network) {
    igraph::V(network)$comp <- components(network)$membership

    maxSubnetId <- igraph::V(network)$comp %>%
        table() %>%
        enframe() %>%
        arrange(desc(value)) %>%
        .[[1, 1]] %>%
        as.numeric()

    induced_subgraph(network, igraph::V(network)$comp == maxSubnetId)
}
