# Supplementary material for: Facilitating pathway and network based analysis of RNA-Seq data with pathlinkR
Source: PLoS Comput Biol. 2024 Sep 16;20(9):e1012422. doi: 10.1371/journal.pcbi.1012422 (PMC11404784; doi:10.1371/journal.pcbi.1012422)
Supplement: S1 SourceCode — (TAR.GZ) [file pcbi.1012422.s001.tar.gz › pathlinkR/R/zzz.R]

.onAttach <- function(...) {

    packageStartupMessage(
        stringr::str_wrap(
            string=paste0(
                "Thanks for using pathlinkR v",
                utils::packageVersion("pathlinkR"), "! If you encounter any ",
                "bugs or problems, please submit an issue at the Github page: ",
                "https://github.com/hancockinformatics/pathlinkR/issues"
            ),
            width=getOption("width")
        )
    )
}
