# Supplementary material for: Facilitating pathway and network based analysis of RNA-Seq data with pathlinkR
Source: PLoS Comput Biol. 2024 Sep 16;20(9):e1012422. doi: 10.1371/journal.pcbi.1012422 (PMC11404784; doi:10.1371/journal.pcbi.1012422)
Supplement: S1 SourceCode — (TAR.GZ) [file pcbi.1012422.s001.tar.gz › pathlinkR/data/datalist]

exampleDESeqResults
groupedPathwayColours
hallmarkDatabase
innateDbPPI
keggDatabase
mappingFile
pathwayCategories
reactomeDatabase
sigoraDatabase
sigoraExamples
