# Supplementary material for: Facilitating pathway and network based analysis of RNA-Seq data with pathlinkR
Source: PLoS Comput Biol. 2024 Sep 16;20(9):e1012422. doi: 10.1371/journal.pcbi.1012422 (PMC11404784; doi:10.1371/journal.pcbi.1012422)
Supplement: S1 SourceCode — (TAR.GZ) [file pcbi.1012422.s001.tar.gz › pathlinkR/inst/extdata/networkAnalystExample.json]

{"nodes":[{"id":"9450","idnb":1,"label":"LY86","x":1.762883,"y":-4.843362,"molType":"Seed","size":4.63749,"seedArr":"seed","type":"circle","colorb":"#FFCE00","colorw":"#FFCE00","colorc":"#FFCE00","expcolb":"#BBFCBB","expcolw":"#89E989","expcolc":"#B5F7FC","highlight":0,"attributes":{"expr":-2.57,"degree":3,"between":33.04497},"degree":3,"between":33.04497,"expr":-2.57,"expr_colorb":"#BBFCBB","expr_colorw":"#89E989","expr_colorc":"#B5F7FC","true_color_b":"#FFCE00","true_color_w":"#FFCE00","init_size":4.63749,"true_size":4.63749,"color":"#FFCE00"},{"id":"929","idnb":2,"label":"CD14","x":-1.218563,"y":-4.357649,"molType":"Seed","size":5.015068,"seedArr":"seed","type":"circle","colorb":"#FF9000","colorw":"#FF9000","colorc":"#FF9000","expcolb":"#FF98A1","expcolw":"#FB6D79","expcolc":"#FF98A1","highlight":0,"attributes":{"expr":2.47,"degree":4,"between":160.4647},"degree":4,"between":160.4647,"expr":2.47,"expr_colorb":"#FF98A1","expr_colorw":"#FB6D79","expr_colorc":"#FF98A1","true_color_b":"#FF9000","true_color_w":"#FF9000","init_size":5.015068,"true_size":5.015068,"color":"#FF9000"},{"id":"6280","idnb":3,"label":"S100A9","x":1.649501,"y":-2.217839,"molType":"Seed","size":6.800373,"seedArr":"seed","type":"circle","colorb":"#FF4700","colorw":"#FF4700","colorc":"#FF4700","expcolb":"#FF98A1","expcolw":"#FB6D79","expcolc":"#FF98A1","highlight":0,"attributes":{"expr":2.5,"degree":10,"between":1025.734},"degree":10,"between":1025.734,"expr":2.5,"expr_colorb":"#FF98A1","expr_colorw":"#FB6D79","expr_colorc":"#FF98A1","true_color_b":"#FF4700","true_color_w":"#FF4700","init_size":6.800373,"true_size":6.800373,"color":"#FF4700"},{"id":"1462","idnb":4,"label":"VCAN","x":-0.06219271,"y":-0.7313362,"molType":"Seed","size":5.015068,"seedArr":"seed","type":"circle","colorb":"#FF6E00","colorw":"#FF6E00","colorc":"#FF6E00","expcolb":"#FF939D","expcolw":"#F86370","expcolc":"#FF939D","highlight":0,"attributes":{"expr":5.27,"degree":4,"between":378.4666},"degree":4,"between":378.4666,"expr":5.27,"expr_colorb":"#FF939D","expr_colorw":"#F86370","expr_colorc":"#FF939D","true_color_b":"#FF6E00","true_color_w":"#FF6E00","init_size":5.015068,"true_size":5.015068,"color":"#FF6E00"},{"id":"4790","idnb":5,"label":"NFKB1","x":-1.352638,"y":1.230429,"molType":"Protein","size":5.015068,"seedArr":"notSeed","type":"circle","colorb":"#FFDC00","colorw":"#FFDC00","colorc":"#FFDC00","expcolb":"#d3d3d3","expcolw":"#c6c6c6","expcolc":"#c6c6c6","highlight":0,"attributes":{"expr":"","degree":4,"between":21.84481},"degree":4,"between":21.84481,"expr":"","expr_colorb":"#d3d3d3","expr_colorw":"#c6c6c6","expr_colorc":"#c6c6c6","true_color_b":"#FFDC00","true_color_w":"#FFDC00","init_size":5.015068,"true_size":5.015068,"color":"#FFDC00"},{"id":"7052","idnb":6,"label":"TGM2","x":0.7833245,"y":0.2722818,"molType":"Seed","size":5.69568,"seedArr":"seed","type":"circle","colorb":"#FF5500","colorw":"#FF5500","colorc":"#FF5500","expcolb":"#FF9AA3","expcolw":"#FD727E","expcolc":"#FF9AA3","highlight":0,"attributes":{"expr":2.07,"degree":6,"between":712.6863},"degree":6,"between":712.6863,"expr":2.07,"expr_colorb":"#FF9AA3","expr_colorw":"#FD727E","expr_colorc":"#FF9AA3","true_color_b":"#FF5500","true_color_w":"#FF5500","init_size":5.69568,"true_size":5.69568,"color":"#FF5500"},{"id":"6670","idnb":7,"label":"SP3","x":-1.720486,"y":0.9025886,"molType":"Protein","size":4.253767,"seedArr":"notSeed","type":"circle","colorb":"#FFF000","colorw":"#FFF000","colorc":"#FFF000","expcolb":"#d3d3d3","expcolw":"#c6c6c6","expcolc":"#c6c6c6","highlight":0,"attributes":{"expr":"","degree":2,"between":12.39316},"degree":2,"between":12.39316,"expr":"","expr_colorb":"#d3d3d3","expr_colorw":"#c6c6c6","expr_colorc":"#c6c6c6","true_color_b":"#FFF000","true_color_w":"#FFF000","init_size":4.253767,"true_size":4.253767,"color":"#FFF000"},{"id":"7316","idnb":8,"label":"UBC","x":1.59114,"y":-0.2744198,"molType":"Protein","size":12,"seedArr":"notSeed","type":"circle","colorb":"#FF0000","colorw":"#FF0000","colorc":"#FF0000","expcolb":"#d3d3d3","expcolw":"#c6c6c6","expcolc":"#c6c6c6","highlight":0,"attributes":{"expr":"","degree":49,"between":6833.501},"degree":49,"between":6833.501,"expr":"","expr_colorb":"#d3d3d3","expr_colorw":"#c6c6c6","expr_colorc":"#c6c6c6","true_color_b":"#FF0000","true_color_w":"#FF0000","init_size":12,"true_size":12,"color":"#FF0000"},{"id":"6667","idnb":9,"label":"SP1","x":-0.8191254,"y":-1.948243,"molType":"Protein","size":5.368147,"seedArr":"notSeed","type":"circle","colorb":"#FF8D00","colorw":"#FF8D00","colorc":"#FF8D00","expcolb":"#d3d3d3","expcolw":"#c6c6c6","expcolc":"#c6c6c6","highlight":0,"attributes":{"expr":"","degree":5,"between":180.531},"degree":5,"between":180.531,"expr":"","expr_colorb":"#d3d3d3","expr_colorw":"#c6c6c6","expr_colorc":"#c6c6c6","true_color_b":"#FF8D00","true_color_w":"#FF8D00","init_size":5.368147,"true_size":5.368147,"color":"#FF8D00"},{"id":"1958","idnb":10,"label":"EGR1","x":-1.026518,"y":-1.332539,"molType":"Protein","size":5.368147,"seedArr":"notSeed","type":"circle","colorb":"#FF9700","colorw":"#FF9700","colorc":"#FF9700","expcolb":"#d3d3d3","expcolw":"#c6c6c6","expcolc":"#c6c6c6","highlight":0,"attributes":{"expr":"","degree":5,"between":136.3453},"degree":5,"between":136.3453,"expr":"","expr_colorb":"#d3d3d3","expr_colorw":"#c6c6c6","expr_colorc":"#c6c6c6","true_color_b":"#FF9700","true_color_w":"#FF9700","init_size":5.368147,"true_size":5.368147,"color":"#FF9700"},{"id":"22918","idnb":11,"label":"CD93","x":2.138325,"y":-5.490739,"molType":"Seed","size":5.368147,"seedArr":"seed","type":"circle","colorb":"#FF6A00","colorw":"#FF6A00","colorc":"#FF6A00","expcolb":"#FF969F","expcolw":"#F96874","expcolc":"#FF969F","highlight":0,"attributes":{"expr":4.58,"degree":5,"between":430.9375},"degree":5,"between":430.9375,"expr":4.58,"expr_colorb":"#FF969F","expr_colorw":"#F96874","expr_colorc":"#FF969F","true_color_b":"#FF6A00","true_color_w":"#FF6A00","init_size":5.368147,"true_size":5.368147,"color":"#FF6A00"},{"id":"23646","idnb":12,"label":"PLD3","x":0.5349596,"y":0.8515294,"molType":"Seed","size":4.253767,"seedArr":"seed","type":"circle","colorb":"#FFBD00","colorw":"#FFBD00","colorc":"#FFBD00","expcolb":"#BBFCBB","expcolw":"#89E989","expcolc":"#B5F7FC","highlight":0,"attributes":{"expr":-3.11,"degree":2,"between":48.27772},"degree":2,"between":48.27772,"expr":-3.11,"expr_colorb":"#BBFCBB","expr_colorw":"#89E989","expr_colorc":"#B5F7FC","true_color_b":"#FFBD00","true_color_w":"#FFBD00","init_size":4.253767,"true_size":4.253767,"color":"#FFBD00"},{"id":"2357","idnb":13,"label":"FPR1","x":6.23027,"y":-1.602421,"molType":"Seed","size":4.253767,"seedArr":"seed","type":"circle","colorb":"#FFFF0E","colorw":"#FFFF0E","colorc":"#FFFF0E","expcolb":"#FF939D","expcolw":"#F86370","expcolc":"#FF939D","highlight":0,"attributes":{"expr":5.71,"degree":2,"between":6.535354},"degree":2,"between":6.535354,"expr":5.71,"expr_colorb":"#FF939D","expr_colorw":"#F86370","expr_colorc":"#FF939D","true_color_b":"#FFFF0E","true_color_w":"#FFFF0E","init_size":4.253767,"true_size":4.253767,"color":"#FFFF0E"},{"id":"771","idnb":14,"label":"CA12","x":3.308584,"y":0.3868004,"molType":"Seed","size":4.253767,"seedArr":"seed","type":"circle","colorb":"#FF9300","colorw":"#FF9300","colorc":"#FF9300","expcolb":"#FF8F99","expcolw":"#F45966","expcolc":"#FF8F99","highlight":0,"attributes":{"expr":8.19,"degree":2,"between":150.6684},"degree":2,"between":150.6684,"expr":8.19,"expr_colorb":"#FF8F99","expr_colorw":"#F45966","expr_colorc":"#FF8F99","true_color_b":"#FF9300","true_color_w":"#FF9300","init_size":4.253767,"true_size":4.253767,"color":"#FF9300"},{"id":"4501","idnb":15,"label":"MT1X","x":1.376541,"y":-1.381754,"molType":"Seed","size":4.63749,"seedArr":"seed","type":"circle","colorb":"#FF9A00","colorw":"#FF9A00","colorc":"#FF9A00","expcolb":"#FF818C","expcolw":"#EA3B4A","expcolc":"#FF818C","highlight":0,"attributes":{"expr":14.76,"degree":3,"between":117.9479},"degree":3,"between":117.9479,"expr":14.76,"expr_colorb":"#FF818C","expr_colorw":"#EA3B4A","expr_colorc":"#FF818C","true_color_b":"#FF9A00","true_color_w":"#FF9A00","init_size":4.63749,"true_size":4.63749,"color":"#FF9A00"},{"id":"5597","idnb":16,"label":"MAPK6","x":4.832666,"y":1.031887,"molType":"Protein","size":4.253767,"seedArr":"notSeed","type":"circle","colorb":"#FFD100","colorw":"#FFD100","colorc":"#FFD100","expcolb":"#d3d3d3","expcolw":"#c6c6c6","expcolc":"#c6c6c6","highlight":0,"attributes":{"expr":"","degree":2,"between":30.27307},"degree":2,"between":30.27307,"expr":"","expr_colorb":"#d3d3d3","expr_colorw":"#c6c6c6","expr_colorc":"#c6c6c6","true_color_b":"#FFD100","true_color_w":"#FFD100","init_size":4.253767,"true_size":4.253767,"color":"#FFD100"},{"id":"54504","idnb":17,"label":"CPVL","x":2.420425,"y":0.592149,"molType":"Seed","size":4,"seedArr":"seed","type":"circle","colorb":"#FFFFBF","colorw":"#FFFFBF","colorc":"#FFFFBF","expcolb":"#BBFCBB","expcolw":"#89E989","expcolc":"#B5F7FC","highlight":0,"attributes":{"expr":-3.65,"degree":1,"between":0},"degree":1,"between":0,"expr":-3.65,"expr_colorb":"#BBFCBB","expr_colorw":"#89E989","expr_colorc":"#B5F7FC","true_color_b":"#FFFFBF","true_color_w":"#FFFFBF","init_size":4,"true_size":4,"color":"#FFFFBF"},{"id":"1839","idnb":18,"label":"HBEGF","x":-0.1323897,"y":-3.409626,"molType":"Seed","size":5.69568,"seedArr":"seed","type":"circle","colorb":"#FF6700","colorw":"#FF6700","colorc":"#FF6700","expcolb":"#FF98A1","expcolw":"#FB6D79","expcolc":"#FF98A1","highlight":0,"attributes":{"expr":2.49,"degree":6,"between":460.5751},"degree":6,"between":460.5751,"expr":2.49,"expr_colorb":"#FF98A1","expr_colorw":"#FB6D79","expr_colorc":"#FF98A1","true_color_b":"#FF6700","true_color_w":"#FF6700","init_size":5.69568,"true_size":5.69568,"color":"#FF6700"},{"id":"2203","idnb":19,"label":"FBP1","x":1.128876,"y":1.384366,"molType":"Seed","size":4,"seedArr":"seed","type":"circle","colorb":"#FFFFBF","colorw":"#FFFFBF","colorc":"#FFFFBF","expcolb":"#FF98A1","expcolw":"#FB6D79","expcolc":"#FF98A1","highlight":0,"attributes":{"expr":3.18,"degree":1,"between":0},"degree":1,"between":0,"expr":3.18,"expr_colorb":"#FF98A1","expr_colorw":"#FB6D79","expr_colorc":"#FF98A1","true_color_b":"#FFFFBF","true_color_w":"#FFFFBF","init_size":4,"true_size":4,"color":"#FFFFBF"},{"id":"5265","idnb":20,"label":"SERPINA1","x":1.012573,"y":-1.338731,"molType":"Seed","size":5.015068,"seedArr":"seed","type":"circle","colorb":"#FF7100","colorw":"#FF7100","colorc":"#FF7100","expcolb":"#FF939D","expcolw":"#F86370","expcolc":"#FF939D","highlight":0,"attributes":{"expr":5.65,"degree":4,"between":369.5592},"degree":4,"between":369.5592,"expr":5.65,"expr_colorb":"#FF939D","expr_colorw":"#F86370","expr_colorc":"#FF939D","true_color_b":"#FF7100","true_color_w":"#FF7100","init_size":5.015068,"true_size":5.015068,"color":"#FF7100"},{"id":"27063","idnb":21,"label":"ANKRD1","x":2.444093,"y":0.09044563,"molType":"Seed","size":4,"seedArr":"seed","type":"circle","colorb":"#FFFFBF","colorw":"#FFFFBF","colorc":"#FFFFBF","expcolb":"#FF969F","expcolw":"#F96874","expcolc":"#FF969F","highlight":0,"attributes":{"expr":4.05,"degree":1,"between":0},"degree":1,"between":0,"expr":4.05,"expr_colorb":"#FF969F","expr_colorw":"#F96874","expr_colorc":"#FF969F","true_color_b":"#FFFFBF","true_color_w":"#FFFFBF","init_size":4,"true_size":4,"color":"#FFFFBF"},{"id":"1959","idnb":22,"label":"EGR2","x":-0.05222622,"y":0.05218697,"molType":"Seed","size":4.63749,"seedArr":"seed","type":"circle","colorb":"#FF7800","colorw":"#FF7800","colorc":"#FF7800","expcolb":"#FF9AA3","expcolw":"#FD727E","expcolc":"#FF9AA3","highlight":0,"attributes":{"expr":2.03,"degree":3,"between":284.5025},"degree":3,"between":284.5025,"expr":2.03,"expr_colorb":"#FF9AA3","expr_colorw":"#FD727E","expr_colorc":"#FF9AA3","true_color_b":"#FF7800","true_color_w":"#FF7800","init_size":4.63749,"true_size":4.63749,"color":"#FF7800"},{"id":"5329","idnb":23,"label":"PLAUR","x":0.166991,"y":-3.115207,"molType":"Seed","size":6.54996,"seedArr":"seed","type":"circle","colorb":"#FF6700","colorw":"#FF6700","colorc":"#FF6700","expcolb":"#FF98A1","expcolw":"#FB6D79","expcolc":"#FF98A1","highlight":0,"attributes":{"expr":2.7,"degree":9,"between":453.6602},"degree":9,"between":453.6602,"expr":2.7,"expr_colorb":"#FF98A1","expr_colorw":"#FB6D79","expr_colorc":"#FF98A1","true_color_b":"#FF6700","true_color_w":"#FF6700","init_size":6.54996,"true_size":6.54996,"color":"#FF6700"},{"id":"2710","idnb":24,"label":"GK","x":3.363414,"y":-0.4554512,"molType":"Seed","size":4.63749,"seedArr":"seed","type":"circle","colorb":"#FF8900","colorw":"#FF8900","colorc":"#FF8900","expcolb":"#FF9AA3","expcolw":"#FD727E","expcolc":"#FF9AA3","highlight":0,"attributes":{"expr":2.3,"degree":3,"between":184.4426},"degree":3,"between":184.4426,"expr":2.3,"expr_colorb":"#FF9AA3","expr_colorw":"#FD727E","expr_colorc":"#FF9AA3","true_color_b":"#FF8900","true_color_w":"#FF8900","init_size":4.63749,"true_size":4.63749,"color":"#FF8900"},{"id":"3006","idnb":25,"label":"HIST1H1C","x":2.524753,"y":-1.771453,"molType":"Seed","size":6,"seedArr":"seed","type":"circle","colorb":"#FF5200","colorw":"#FF5200","colorc":"#FF5200","expcolb":"#FF9AA3","expcolw":"#FD727E","expcolc":"#FF9AA3","highlight":0,"attributes":{"expr":2.28,"degree":7,"between":810.0048},"degree":7,"between":810.0048,"expr":2.28,"expr_colorb":"#FF9AA3","expr_colorw":"#FD727E","expr_colorc":"#FF9AA3","true_color_b":"#FF5200","true_color_w":"#FF5200","init_size":6,"true_size":6,"color":"#FF5200"},{"id":"8338","idnb":26,"label":"HIST2H2AC","x":2.167297,"y":-0.4973243,"molType":"Seed","size":4.253767,"seedArr":"seed","type":"circle","colorb":"#FFE300","colorw":"#FFE300","colorc":"#FFE300","expcolb":"#FF98A1","expcolw":"#FB6D79","expcolc":"#FF98A1","highlight":0,"attributes":{"expr":3.61,"degree":2,"between":17.86049},"degree":2,"between":17.86049,"expr":3.61,"expr_colorb":"#FF98A1","expr_colorw":"#FB6D79","expr_colorc":"#FF98A1","true_color_b":"#FFE300","true_color_w":"#FFE300","init_size":4.253767,"true_size":4.253767,"color":"#FFE300"},{"id":"55755","idnb":27,"label":"CDK5RAP2","x":1.42976,"y":1.48187,"molType":"Seed","size":4,"seedArr":"seed","type":"circle","colorb":"#FFFFBF","colorw":"#FFFFBF","colorc":"#FFFFBF","expcolb":"#FF9AA3","expcolw":"#FD727E","expcolc":"#FF9AA3","highlight":0,"attributes":{"expr":2.22,"degree":1,"between":0},"degree":1,"between":0,"expr":2.22,"expr_colorb":"#FF9AA3","expr_colorw":"#FD727E","expr_colorc":"#FF9AA3","true_color_b":"#FFFFBF","true_color_w":"#FFFFBF","init_size":4,"true_size":4,"color":"#FFFFBF"},{"id":"23643","idnb":28,"label":"LY96","x":2.477618,"y":-3.672193,"molType":"Protein","size":4.63749,"seedArr":"notSeed","type":"circle","colorb":"#FFB200","colorw":"#FFB200","colorc":"#FFB200","expcolb":"#d3d3d3","expcolw":"#c6c6c6","expcolc":"#c6c6c6","highlight":0,"attributes":{"expr":"","degree":3,"between":64.03711},"degree":3,"between":64.03711,"expr":"","expr_colorb":"#d3d3d3","expr_colorw":"#c6c6c6","expr_colorc":"#c6c6c6","true_color_b":"#FFB200","true_color_w":"#FFB200","init_size":4.63749,"true_size":4.63749,"color":"#FFB200"},{"id":"3659","idnb":29,"label":"IRF1","x":-1.924659,"y":0.3812097,"molType":"Protein","size":4.63749,"seedArr":"notSeed","type":"circle","colorb":"#FFB200","colorw":"#FFB200","colorc":"#FFB200","expcolb":"#d3d3d3","expcolw":"#c6c6c6","expcolc":"#c6c6c6","highlight":0,"attributes":{"expr":"","degree":3,"between":62.94926},"degree":3,"between":62.94926,"expr":"","expr_colorb":"#d3d3d3","expr_colorw":"#c6c6c6","expr_colorc":"#c6c6c6","true_color_b":"#FFB200","true_color_w":"#FFB200","init_size":4.63749,"true_size":4.63749,"color":"#FFB200"},{"id":"1991","idnb":30,"label":"ELANE","x":-1.629559,"y":-0.8791361,"molType":"Protein","size":4.253767,"seedArr":"notSeed","type":"circle","colorb":"#FF9300","colorw":"#FF9300","colorc":"#FF9300","expcolb":"#d3d3d3","expcolw":"#c6c6c6","expcolc":"#c6c6c6","highlight":0,"attributes":{"expr":"","degree":2,"between":139.9268},"degree":2,"between":139.9268,"expr":"","expr_colorb":"#d3d3d3","expr_colorw":"#c6c6c6","expr_colorc":"#c6c6c6","true_color_b":"#FF9300","true_color_w":"#FF9300","init_size":4.253767,"true_size":4.253767,"color":"#FF9300"},{"id":"1508","idnb":31,"label":"CTSB","x":4.393418,"y":1.98065,"molType":"Protein","size":4.253767,"seedArr":"notSeed","type":"circle","colorb":"#FF9700","colorw":"#FF9700","colorc":"#FF9700","expcolb":"#d3d3d3","expcolw":"#c6c6c6","expcolc":"#c6c6c6","highlight":0,"attributes":{"expr":"","degree":2,"between":137.4287},"degree":2,"between":137.4287,"expr":"","expr_colorb":"#d3d3d3","expr_colorw":"#c6c6c6","expr_colorc":"#c6c6c6","true_color_b":"#FF9700","true_color_w":"#FF9700","init_size":4.253767,"true_size":4.253767,"color":"#FF9700"},{"id":"213","idnb":32,"label":"ALB","x":7.006015,"y":0.06733957,"molType":"Protein","size":4.253767,"seedArr":"notSeed","type":"circle","colorb":"#FFDC00","colorw":"#FFDC00","colorc":"#FFDC00","expcolb":"#d3d3d3","expcolw":"#c6c6c6","expcolc":"#c6c6c6","highlight":0,"attributes":{"expr":"","degree":2,"between":21.77138},"degree":2,"between":21.77138,"expr":"","expr_colorb":"#d3d3d3","expr_colorw":"#c6c6c6","expr_colorc":"#c6c6c6","true_color_b":"#FFDC00","true_color_w":"#FFDC00","init_size":4.253767,"true_size":4.253767,"color":"#FFDC00"},{"id":"6367","idnb":33,"label":"CCL22","x":-0.8286207,"y":1.886468,"molType":"Seed","size":5.015068,"seedArr":"seed","type":"circle","colorb":"#FFE600","colorw":"#FFE600","colorc":"#FFE600","expcolb":"#FF919B","expcolw":"#F65E6B","expcolc":"#FF919B","highlight":0,"attributes":{"expr":6.97,"degree":4,"between":16.19653},"degree":4,"between":16.19653,"expr":6.97,"expr_colorb":"#FF919B","expr_colorw":"#F65E6B","expr_colorc":"#FF919B","true_color_b":"#FFE600","true_color_w":"#FFE600","init_size":5.015068,"true_size":5.015068,"color":"#FFE600"},{"id":"3575","idnb":34,"label":"IL7R","x":3.903582,"y":-2.189159,"molType":"Protein","size":4.63749,"seedArr":"notSeed","type":"circle","colorb":"#FF8D00","colorw":"#FF8D00","colorc":"#FF8D00","expcolb":"#d3d3d3","expcolw":"#c6c6c6","expcolc":"#c6c6c6","highlight":0,"attributes":{"expr":"","degree":3,"between":180.4822},"degree":3,"between":180.4822,"expr":"","expr_colorb":"#d3d3d3","expr_colorw":"#c6c6c6","expr_colorc":"#c6c6c6","true_color_b":"#FF8D00","true_color_w":"#FF8D00","init_size":4.63749,"true_size":4.63749,"color":"#FF8D00"},{"id":"1728","idnb":35,"label":"NQO1","x":1.511985,"y":0.5600135,"molType":"Seed","size":4,"seedArr":"seed","type":"circle","colorb":"#FFFFBF","colorw":"#FFFFBF","colorc":"#FFFFBF","expcolb":"#BEFDBE","expcolw":"#8CEB8C","expcolc":"#B8FAFD","highlight":0,"attributes":{"expr":-2.29,"degree":1,"between":0},"degree":1,"between":0,"expr":-2.29,"expr_colorb":"#BEFDBE","expr_colorw":"#8CEB8C","expr_colorc":"#B8FAFD","true_color_b":"#FFFFBF","true_color_w":"#FFFFBF","init_size":4,"true_size":4,"color":"#FFFFBF"},{"id":"1545","idnb":36,"label":"CYP1B1","x":2.718766,"y":-0.6909546,"molType":"Seed","size":4.253767,"seedArr":"seed","type":"circle","colorb":"#FFDC00","colorw":"#FFDC00","colorc":"#FFDC00","expcolb":"#FF9AA3","expcolw":"#FD727E","expcolc":"#FF9AA3","highlight":0,"attributes":{"expr":2.12,"degree":2,"between":22.37634},"degree":2,"between":22.37634,"expr":2.12,"expr_colorb":"#FF9AA3","expr_colorw":"#FD727E","expr_colorc":"#FF9AA3","true_color_b":"#FFDC00","true_color_w":"#FFDC00","init_size":4.253767,"true_size":4.253767,"color":"#FFDC00"},{"id":"5473","idnb":37,"label":"PPBP","x":5.63176,"y":-0.8982816,"molType":"Seed","size":5.368147,"seedArr":"seed","type":"circle","colorb":"#FF8900","colorw":"#FF8900","colorc":"#FF8900","expcolb":"#FF919B","expcolw":"#F65E6B","expcolc":"#FF919B","highlight":0,"attributes":{"expr":6.76,"degree":5,"between":186.7893},"degree":5,"between":186.7893,"expr":6.76,"expr_colorb":"#FF919B","expr_colorw":"#F65E6B","expr_colorc":"#FF919B","true_color_b":"#FF8900","true_color_w":"#FF8900","init_size":5.368147,"true_size":5.368147,"color":"#FF8900"},{"id":"6354","idnb":38,"label":"CCL7","x":-2.066147,"y":-2.559792,"molType":"Seed","size":6.283904,"seedArr":"seed","type":"circle","colorb":"#FF6000","colorw":"#FF6000","colorc":"#FF6000","expcolb":"#FD737F","expcolw":"#E12434","expcolc":"#FD737F","highlight":0,"attributes":{"expr":21.04,"degree":8,"between":558.9632},"degree":8,"between":558.9632,"expr":21.04,"expr_colorb":"#FD737F","expr_colorw":"#E12434","expr_colorc":"#FD737F","true_color_b":"#FF6000","true_color_w":"#FF6000","init_size":6.283904,"true_size":6.283904,"color":"#FF6000"},{"id":"9050","idnb":39,"label":"PSTPIP2","x":3.282313,"y":-0.09821837,"molType":"Seed","size":4.253767,"seedArr":"seed","type":"circle","colorb":"#FFB200","colorw":"#FFB200","colorc":"#FFB200","expcolb":"#BEFDBE","expcolw":"#8CEB8C","expcolc":"#B8FAFD","highlight":0,"attributes":{"expr":-2.05,"degree":2,"between":63.15756},"degree":2,"between":63.15756,"expr":-2.05,"expr_colorb":"#BEFDBE","expr_colorw":"#8CEB8C","expr_colorc":"#B8FAFD","true_color_b":"#FFB200","true_color_w":"#FFB200","init_size":4.253767,"true_size":4.253767,"color":"#FFB200"},{"id":"146722","idnb":40,"label":"CD300LF","x":3.203707,"y":-4.595189,"molType":"Seed","size":4,"seedArr":"seed","type":"circle","colorb":"#FFFFBF","colorw":"#FFFFBF","colorc":"#FFFFBF","expcolb":"#FF9AA3","expcolw":"#FD727E","expcolc":"#FF9AA3","highlight":0,"attributes":{"expr":2.09,"degree":1,"between":0},"degree":1,"between":0,"expr":2.09,"expr_colorb":"#FF9AA3","expr_colorw":"#FD727E","expr_colorc":"#FF9AA3","true_color_b":"#FFFFBF","true_color_w":"#FFFFBF","init_size":4,"true_size":4,"color":"#FFFFBF"},{"id":"8337","idnb":41,"label":"HIST2H2AA3","x":2.575168,"y":-1.491955,"molType":"Seed","size":5.69568,"seedArr":"seed","type":"circle","colorb":"#FF6700","colorw":"#FF6700","colorc":"#FF6700","expcolb":"#FF969F","expcolw":"#F96874","expcolc":"#FF969F","highlight":0,"attributes":{"expr":3.97,"degree":6,"between":473.2615},"degree":6,"between":473.2615,"expr":3.97,"expr_colorb":"#FF969F","expr_colorw":"#F96874","expr_colorc":"#FF969F","true_color_b":"#FF6700","true_color_w":"#FF6700","init_size":5.69568,"true_size":5.69568,"color":"#FF6700"},{"id":"6279","idnb":42,"label":"S100A8","x":2.070438,"y":-1.644735,"molType":"Seed","size":5.69568,"seedArr":"seed","type":"circle","colorb":"#FF6300","colorw":"#FF6300","colorc":"#FF6300","expcolb":"#FF9AA3","expcolw":"#FD727E","expcolc":"#FF9AA3","highlight":0,"attributes":{"expr":2.12,"degree":6,"between":509.2519},"degree":6,"between":509.2519,"expr":2.12,"expr_colorb":"#FF9AA3","expr_colorw":"#FD727E","expr_colorc":"#FF9AA3","true_color_b":"#FF6300","true_color_w":"#FF6300","init_size":5.69568,"true_size":5.69568,"color":"#FF6300"},{"id":"4084","idnb":43,"label":"MXD1","x":-0.6614231,"y":-3.660488,"molType":"Seed","size":5.368147,"seedArr":"seed","type":"circle","colorb":"#FF8900","colorw":"#FF8900","colorc":"#FF8900","expcolb":"#FF9AA3","expcolw":"#FD727E","expcolc":"#FF9AA3","highlight":0,"attributes":{"expr":2.02,"degree":5,"between":190.6193},"degree":5,"between":190.6193,"expr":2.02,"expr_colorb":"#FF9AA3","expr_colorw":"#FD727E","expr_colorc":"#FF9AA3","true_color_b":"#FF8900","true_color_w":"#FF8900","init_size":5.368147,"true_size":5.368147,"color":"#FF8900"},{"id":"1762","idnb":44,"label":"DMWD","x":4.404202,"y":-1.490239,"molType":"Protein","size":4.253767,"seedArr":"notSeed","type":"circle","colorb":"#FFAF00","colorw":"#FFAF00","colorc":"#FFAF00","expcolb":"#d3d3d3","expcolw":"#c6c6c6","expcolc":"#c6c6c6","highlight":0,"attributes":{"expr":"","degree":2,"between":74.00521},"degree":2,"between":74.00521,"expr":"","expr_colorb":"#d3d3d3","expr_colorw":"#c6c6c6","expr_colorc":"#c6c6c6","true_color_b":"#FFAF00","true_color_w":"#FFAF00","init_size":4.253767,"true_size":4.253767,"color":"#FFAF00"},{"id":"10987","idnb":45,"label":"COPS5","x":2.646807,"y":-3.454603,"molType":"Protein","size":5.015068,"seedArr":"notSeed","type":"circle","colorb":"#FF6E00","colorw":"#FF6E00","colorc":"#FF6E00","expcolb":"#d3d3d3","expcolw":"#c6c6c6","expcolc":"#c6c6c6","highlight":0,"attributes":{"expr":"","degree":4,"between":377.4119},"degree":4,"between":377.4119,"expr":"","expr_colorb":"#d3d3d3","expr_colorw":"#c6c6c6","expr_colorc":"#c6c6c6","true_color_b":"#FF6E00","true_color_w":"#FF6E00","init_size":5.015068,"true_size":5.015068,"color":"#FF6E00"},{"id":"3276","idnb":46,"label":"PRMT1","x":-0.3290106,"y":-1.704738,"molType":"Protein","size":4.253767,"seedArr":"notSeed","type":"circle","colorb":"#FFCB00","colorw":"#FFCB00","colorc":"#FFCB00","expcolb":"#d3d3d3","expcolw":"#c6c6c6","expcolc":"#c6c6c6","highlight":0,"attributes":{"expr":"","degree":2,"between":34.32799},"degree":2,"between":34.32799,"expr":"","expr_colorb":"#d3d3d3","expr_colorw":"#c6c6c6","expr_colorc":"#c6c6c6","true_color_b":"#FFCB00","true_color_w":"#FFCB00","init_size":4.253767,"true_size":4.253767,"color":"#FFCB00"},{"id":"820","idnb":47,"label":"CAMP","x":-3.268707,"y":-1.989091,"molType":"Seed","size":4.63749,"seedArr":"seed","type":"circle","colorb":"#FF8D00","colorw":"#FF8D00","colorc":"#FF8D00","expcolb":"#B7FBB7","expcolw":"#86E786","expcolc":"#B2F5FA","highlight":0,"attributes":{"expr":-3.94,"degree":3,"between":174.4565},"degree":3,"between":174.4565,"expr":-3.94,"expr_colorb":"#B7FBB7","expr_colorw":"#86E786","expr_colorc":"#B2F5FA","true_color_b":"#FF8D00","true_color_w":"#FF8D00","init_size":4.63749,"true_size":4.63749,"color":"#FF8D00"},{"id":"2208","idnb":48,"label":"FCER2","x":-1.781556,"y":-2.789028,"molType":"Seed","size":5.69568,"seedArr":"seed","type":"circle","colorb":"#FF6E00","colorw":"#FF6E00","colorc":"#FF6E00","expcolb":"#FF98A1","expcolw":"#FB6D79","expcolc":"#FF98A1","highlight":0,"attributes":{"expr":2.94,"degree":6,"between":382.4579},"degree":6,"between":382.4579,"expr":2.94,"expr_colorb":"#FF98A1","expr_colorw":"#FB6D79","expr_colorc":"#FF98A1","true_color_b":"#FF6E00","true_color_w":"#FF6E00","init_size":5.69568,"true_size":5.69568,"color":"#FF6E00"},{"id":"3172","idnb":49,"label":"HNF4A","x":2.977438,"y":-2.233393,"molType":"Protein","size":7.037,"seedArr":"notSeed","type":"circle","colorb":"#FF6A00","colorw":"#FF6A00","colorc":"#FF6A00","expcolb":"#d3d3d3","expcolw":"#c6c6c6","expcolc":"#c6c6c6","highlight":0,"attributes":{"expr":"","degree":11,"between":422.6976},"degree":11,"between":422.6976,"expr":"","expr_colorb":"#d3d3d3","expr_colorw":"#c6c6c6","expr_colorc":"#c6c6c6","true_color_b":"#FF6A00","true_color_w":"#FF6A00","init_size":7.037,"true_size":7.037,"color":"#FF6A00"},{"id":"1956","idnb":50,"label":"EGFR","x":0.402112,"y":-2.636993,"molType":"Protein","size":4.63749,"seedArr":"notSeed","type":"circle","colorb":"#FFB600","colorw":"#FFB600","colorc":"#FFB600","expcolb":"#d3d3d3","expcolw":"#c6c6c6","expcolc":"#c6c6c6","highlight":0,"attributes":{"expr":"","degree":3,"between":57.23798},"degree":3,"between":57.23798,"expr":"","expr_colorb":"#d3d3d3","expr_colorw":"#c6c6c6","expr_colorc":"#c6c6c6","true_color_b":"#FFB600","true_color_w":"#FFB600","init_size":4.63749,"true_size":4.63749,"color":"#FFB600"},{"id":"1080","idnb":51,"label":"CFTR","x":1.814015,"y":-4.048411,"molType":"Protein","size":4.253767,"seedArr":"notSeed","type":"circle","colorb":"#FFC400","colorw":"#FFC400","colorc":"#FFC400","expcolb":"#d3d3d3","expcolw":"#c6c6c6","expcolc":"#c6c6c6","highlight":0,"attributes":{"expr":"","degree":2,"between":42.30866},"degree":2,"between":42.30866,"expr":"","expr_colorb":"#d3d3d3","expr_colorw":"#c6c6c6","expr_colorc":"#c6c6c6","true_color_b":"#FFC400","true_color_w":"#FFC400","init_size":4.253767,"true_size":4.253767,"color":"#FFC400"},{"id":"1051","idnb":52,"label":"CEBPB","x":-0.4404331,"y":-3.02248,"molType":"Protein","size":5.368147,"seedArr":"notSeed","type":"circle","colorb":"#FF6E00","colorw":"#FF6E00","colorc":"#FF6E00","expcolb":"#d3d3d3","expcolw":"#c6c6c6","expcolc":"#c6c6c6","highlight":0,"attributes":{"expr":"","degree":5,"between":381.5148},"degree":5,"between":381.5148,"expr":"","expr_colorb":"#d3d3d3","expr_colorw":"#c6c6c6","expr_colorc":"#c6c6c6","true_color_b":"#FF6E00","true_color_w":"#FF6E00","init_size":5.368147,"true_size":5.368147,"color":"#FF6E00"},{"id":"177","idnb":53,"label":"AGER","x":3.255548,"y":-3.281981,"molType":"Protein","size":4.63749,"seedArr":"notSeed","type":"circle","colorb":"#FF9300","colorw":"#FF9300","colorc":"#FF9300","expcolb":"#d3d3d3","expcolw":"#c6c6c6","expcolc":"#c6c6c6","highlight":0,"attributes":{"expr":"","degree":3,"between":150.5971},"degree":3,"between":150.5971,"expr":"","expr_colorb":"#d3d3d3","expr_colorw":"#c6c6c6","expr_colorc":"#c6c6c6","true_color_b":"#FF9300","true_color_w":"#FF9300","init_size":4.63749,"true_size":4.63749,"color":"#FF9300"},{"id":"3099","idnb":54,"label":"HK2","x":0.3929578,"y":-0.08367151,"molType":"Seed","size":5.015068,"seedArr":"seed","type":"circle","colorb":"#FF7500","colorw":"#FF7500","colorc":"#FF7500","expcolb":"#FF9AA3","expcolw":"#FD727E","expcolc":"#FF9AA3","highlight":0,"attributes":{"expr":2.41,"degree":4,"between":311.1247},"degree":4,"between":311.1247,"expr":2.41,"expr_colorb":"#FF9AA3","expr_colorw":"#FD727E","expr_colorc":"#FF9AA3","true_color_b":"#FF7500","true_color_w":"#FF7500","init_size":5.015068,"true_size":5.015068,"color":"#FF7500"},{"id":"4772","idnb":55,"label":"NFATC1","x":-2.08645,"y":-0.2667448,"molType":"Protein","size":4.63749,"seedArr":"notSeed","type":"circle","colorb":"#FF7C00","colorw":"#FF7C00","colorc":"#FF7C00","expcolb":"#d3d3d3","expcolw":"#c6c6c6","expcolc":"#c6c6c6","highlight":0,"attributes":{"expr":"","degree":3,"between":259.9711},"degree":3,"between":259.9711,"expr":"","expr_colorb":"#d3d3d3","expr_colorw":"#c6c6c6","expr_colorc":"#c6c6c6","true_color_b":"#FF7C00","true_color_w":"#FF7C00","init_size":4.63749,"true_size":4.63749,"color":"#FF7C00"},{"id":"3696","idnb":56,"label":"ITGB8","x":2.860267,"y":0.115255,"molType":"Seed","size":4,"seedArr":"seed","type":"circle","colorb":"#FFFFBF","colorw":"#FFFFBF","colorc":"#FFFFBF","expcolb":"#FF9AA3","expcolw":"#FD727E","expcolc":"#FF9AA3","highlight":0,"attributes":{"expr":2.09,"degree":1,"between":0},"degree":1,"between":0,"expr":2.09,"expr_colorb":"#FF9AA3","expr_colorw":"#FD727E","expr_colorc":"#FF9AA3","true_color_b":"#FFFFBF","true_color_w":"#FFFFBF","init_size":4,"true_size":4,"color":"#FFFFBF"},{"id":"8751","idnb":57,"label":"ADAM15","x":2.725587,"y":-1.21427,"molType":"Seed","size":5.368147,"seedArr":"seed","type":"circle","colorb":"#FF6700","colorw":"#FF6700","colorc":"#FF6700","expcolb":"#BEFDBE","expcolw":"#8CEB8C","expcolc":"#B8FAFD","highlight":0,"attributes":{"expr":-2.09,"degree":5,"between":478.7029},"degree":5,"between":478.7029,"expr":-2.09,"expr_colorb":"#BEFDBE","expr_colorw":"#8CEB8C","expr_colorc":"#B8FAFD","true_color_b":"#FF6700","true_color_w":"#FF6700","init_size":5.368147,"true_size":5.368147,"color":"#FF6700"},{"id":"9260","idnb":58,"label":"PDLIM7","x":2.016131,"y":1.392846,"molType":"Seed","size":4,"seedArr":"seed","type":"circle","colorb":"#FFFFBF","colorw":"#FFFFBF","colorc":"#FFFFBF","expcolb":"#FF98A1","expcolw":"#FB6D79","expcolc":"#FF98A1","highlight":0,"attributes":{"expr":3.1,"degree":1,"between":0},"degree":1,"between":0,"expr":3.1,"expr_colorb":"#FF98A1","expr_colorw":"#FB6D79","expr_colorc":"#FF98A1","true_color_b":"#FFFFBF","true_color_w":"#FFFFBF","init_size":4,"true_size":4,"color":"#FFFFBF"},{"id":"10855","idnb":59,"label":"HPSE","x":-2.7339,"y":-1.160931,"molType":"Seed","size":4.63749,"seedArr":"seed","type":"circle","colorb":"#FFDF00","colorw":"#FFDF00","colorc":"#FFDF00","expcolb":"#FF9AA3","expcolw":"#FD727E","expcolc":"#FF9AA3","highlight":0,"attributes":{"expr":2.37,"degree":3,"between":19.66657},"degree":3,"between":19.66657,"expr":2.37,"expr_colorb":"#FF9AA3","expr_colorw":"#FD727E","expr_colorc":"#FF9AA3","true_color_b":"#FFDF00","true_color_w":"#FFDF00","init_size":4.63749,"true_size":4.63749,"color":"#FFDF00"},{"id":"4257","idnb":60,"label":"MGST1","x":1.58511,"y":-1.022892,"molType":"Seed","size":4.63749,"seedArr":"seed","type":"circle","colorb":"#FF9A00","colorw":"#FF9A00","colorc":"#FF9A00","expcolb":"#FF98A1","expcolw":"#FB6D79","expcolc":"#FF98A1","highlight":0,"attributes":{"expr":2.66,"degree":3,"between":117.2211},"degree":3,"between":117.2211,"expr":2.66,"expr_colorb":"#FF98A1","expr_colorw":"#FB6D79","expr_colorc":"#FF98A1","true_color_b":"#FF9A00","true_color_w":"#FF9A00","init_size":4.63749,"true_size":4.63749,"color":"#FF9A00"},{"id":"51284","idnb":61,"label":"TLR7","x":-1.397368,"y":-5.605051,"molType":"Seed","size":4.63749,"seedArr":"seed","type":"circle","colorb":"#FF9A00","colorw":"#FF9A00","colorc":"#FF9A00","expcolb":"#BEFDBE","expcolw":"#8CEB8C","expcolc":"#B8FAFD","highlight":0,"attributes":{"expr":-2.23,"degree":3,"between":120.9488},"degree":3,"between":120.9488,"expr":-2.23,"expr_colorb":"#BEFDBE","expr_colorw":"#8CEB8C","expr_colorc":"#B8FAFD","true_color_b":"#FF9A00","true_color_w":"#FF9A00","init_size":4.63749,"true_size":4.63749,"color":"#FF9A00"},{"id":"7378","idnb":62,"label":"UPP1","x":1.910892,"y":0.9060237,"molType":"Seed","size":4,"seedArr":"seed","type":"circle","colorb":"#FFFFBF","colorw":"#FFFFBF","colorc":"#FFFFBF","expcolb":"#FF9AA3","expcolw":"#FD727E","expcolc":"#FF9AA3","highlight":0,"attributes":{"expr":2.13,"degree":1,"between":0},"degree":1,"between":0,"expr":2.13,"expr_colorb":"#FF9AA3","expr_colorw":"#FD727E","expr_colorc":"#FF9AA3","true_color_b":"#FFFFBF","true_color_w":"#FFFFBF","init_size":4,"true_size":4,"color":"#FFFFBF"},{"id":"3563","idnb":63,"label":"IL3RA","x":-2.834845,"y":-5.204262,"molType":"Seed","size":4,"seedArr":"seed","type":"circle","colorb":"#FFFFBF","colorw":"#FFFFBF","colorc":"#FFFFBF","expcolb":"#FF969F","expcolw":"#F96874","expcolc":"#FF969F","highlight":0,"attributes":{"expr":4.21,"degree":1,"between":0},"degree":1,"between":0,"expr":4.21,"expr_colorb":"#FF969F","expr_colorw":"#F96874","expr_colorc":"#FF969F","true_color_b":"#FFFFBF","true_color_w":"#FFFFBF","init_size":4,"true_size":4,"color":"#FFFFBF"},{"id":"960","idnb":64,"label":"CD44","x":-0.7335398,"y":-2.505678,"molType":"Protein","size":5.015068,"seedArr":"notSeed","type":"circle","colorb":"#FFAB00","colorw":"#FFAB00","colorc":"#FFAB00","expcolb":"#d3d3d3","expcolw":"#c6c6c6","expcolc":"#c6c6c6","highlight":0,"attributes":{"expr":"","degree":4,"between":75.93896},"degree":4,"between":75.93896,"expr":"","expr_colorb":"#d3d3d3","expr_colorw":"#c6c6c6","expr_colorc":"#c6c6c6","true_color_b":"#FFAB00","true_color_w":"#FFAB00","init_size":5.015068,"true_size":5.015068,"color":"#FFAB00"},{"id":"1471","idnb":65,"label":"CST3","x":6.167102,"y":1.859451,"molType":"Seed","size":4.253767,"seedArr":"seed","type":"circle","colorb":"#FFE600","colorw":"#FFE600","colorc":"#FFE600","expcolb":"#B7FBB7","expcolw":"#86E786","expcolc":"#B2F5FA","highlight":0,"attributes":{"expr":-4.17,"degree":2,"between":17.03341},"degree":2,"between":17.03341,"expr":-4.17,"expr_colorb":"#B7FBB7","expr_colorw":"#86E786","expr_colorc":"#B2F5FA","true_color_b":"#FFE600","true_color_w":"#FFE600","init_size":4.253767,"true_size":4.253767,"color":"#FFE600"},{"id":"4744","idnb":66,"label":"NEFH","x":2.915365,"y":0.4841363,"molType":"Seed","size":4,"seedArr":"seed","type":"circle","colorb":"#FFFFBF","colorw":"#FFFFBF","colorc":"#FFFFBF","expcolb":"#FF9AA3","expcolw":"#FD727E","expcolc":"#FF9AA3","highlight":0,"attributes":{"expr":2.12,"degree":1,"between":0},"degree":1,"between":0,"expr":2.12,"expr_colorb":"#FF9AA3","expr_colorw":"#FD727E","expr_colorc":"#FF9AA3","true_color_b":"#FFFFBF","true_color_w":"#FFFFBF","init_size":4,"true_size":4,"color":"#FFFFBF"},{"id":"23657","idnb":67,"label":"SLC7A11","x":0.9760525,"y":-0.7742836,"molType":"Seed","size":4.253767,"seedArr":"seed","type":"circle","colorb":"#FFAF00","colorw":"#FFAF00","colorc":"#FFAF00","expcolb":"#FF9AA3","expcolw":"#FD727E","expcolc":"#FF9AA3","highlight":0,"attributes":{"expr":2.3,"degree":2,"between":68.39008},"degree":2,"between":68.39008,"expr":2.3,"expr_colorb":"#FF9AA3","expr_colorw":"#FD727E","expr_colorc":"#FF9AA3","true_color_b":"#FFAF00","true_color_w":"#FFAF00","init_size":4.253767,"true_size":4.253767,"color":"#FFAF00"},{"id":"57414","idnb":68,"label":"RHBDD2","x":0.4046781,"y":1.091896,"molType":"Seed","size":4.253767,"seedArr":"seed","type":"circle","colorb":"#FF8200","colorw":"#FF8200","colorc":"#FF8200","expcolb":"#FF98A1","expcolw":"#FB6D79","expcolc":"#FF98A1","highlight":0,"attributes":{"expr":2.86,"degree":2,"between":229.4248},"degree":2,"between":229.4248,"expr":2.86,"expr_colorb":"#FF98A1","expr_colorw":"#FB6D79","expr_colorc":"#FF98A1","true_color_b":"#FF8200","true_color_w":"#FF8200","init_size":4.253767,"true_size":4.253767,"color":"#FF8200"},{"id":"3627","idnb":69,"label":"CXCL10","x":-1.431568,"y":-0.3796225,"molType":"Seed","size":6.54996,"seedArr":"seed","type":"circle","colorb":"#FF6E00","colorw":"#FF6E00","colorc":"#FF6E00","expcolb":"#A9F6A9","expcolw":"#76DB76","expcolc":"#A4E8F4","highlight":0,"attributes":{"expr":-9.89,"degree":9,"between":379.1385},"degree":9,"between":379.1385,"expr":-9.89,"expr_colorb":"#A9F6A9","expr_colorw":"#76DB76","expr_colorc":"#A4E8F4","true_color_b":"#FF6E00","true_color_w":"#FF6E00","init_size":6.54996,"true_size":6.54996,"color":"#FF6E00"},{"id":"6035","idnb":70,"label":"RNASE1","x":-2.397767,"y":2.308018,"molType":"Seed","size":4,"seedArr":"seed","type":"circle","colorb":"#FFFFBF","colorw":"#FFFFBF","colorc":"#FFFFBF","expcolb":"#A9F6A9","expcolw":"#76DB76","expcolc":"#A4E8F4","highlight":0,"attributes":{"expr":-10.43,"degree":1,"between":0},"degree":1,"between":0,"expr":-10.43,"expr_colorb":"#A9F6A9","expr_colorw":"#76DB76","expr_colorc":"#A4E8F4","true_color_b":"#FFFFBF","true_color_w":"#FFFFBF","init_size":4,"true_size":4,"color":"#FFFFBF"},{"id":"1809","idnb":71,"label":"DPYSL3","x":2.755282,"y":0.8497475,"molType":"Seed","size":4,"seedArr":"seed","type":"circle","colorb":"#FFFFBF","colorw":"#FFFFBF","colorc":"#FFFFBF","expcolb":"#FF98A1","expcolw":"#FB6D79","expcolc":"#FF98A1","highlight":0,"attributes":{"expr":2.57,"degree":1,"between":0},"degree":1,"between":0,"expr":2.57,"expr_colorb":"#FF98A1","expr_colorw":"#FB6D79","expr_colorc":"#FF98A1","true_color_b":"#FFFFBF","true_color_w":"#FFFFBF","init_size":4,"true_size":4,"color":"#FFFFBF"},{"id":"1499","idnb":72,"label":"CTNNB1","x":0.3683091,"y":-3.123438,"molType":"Protein","size":4.253767,"seedArr":"notSeed","type":"circle","colorb":"#FFA100","colorw":"#FFA100","colorc":"#FFA100","expcolb":"#d3d3d3","expcolw":"#c6c6c6","expcolc":"#c6c6c6","highlight":0,"attributes":{"expr":"","degree":2,"between":104.8573},"degree":2,"between":104.8573,"expr":"","expr_colorb":"#d3d3d3","expr_colorw":"#c6c6c6","expr_colorc":"#c6c6c6","true_color_b":"#FFA100","true_color_w":"#FFA100","init_size":4.253767,"true_size":4.253767,"color":"#FFA100"},{"id":"5603","idnb":73,"label":"MAPK13","x":4.554955,"y":-1.923807,"molType":"Protein","size":4.253767,"seedArr":"notSeed","type":"circle","colorb":"#FFA800","colorw":"#FFA800","colorc":"#FFA800","expcolb":"#d3d3d3","expcolw":"#c6c6c6","expcolc":"#c6c6c6","highlight":0,"attributes":{"expr":"","degree":2,"between":86.80882},"degree":2,"between":86.80882,"expr":"","expr_colorb":"#d3d3d3","expr_colorw":"#c6c6c6","expr_colorc":"#c6c6c6","true_color_b":"#FFA800","true_color_w":"#FFA800","init_size":4.253767,"true_size":4.253767,"color":"#FFA800"},{"id":"8452","idnb":74,"label":"CUL3","x":4.213741,"y":-2.720463,"molType":"Protein","size":4.253767,"seedArr":"notSeed","type":"circle","colorb":"#FFAB00","colorw":"#FFAB00","colorc":"#FFAB00","expcolb":"#d3d3d3","expcolw":"#c6c6c6","expcolc":"#c6c6c6","highlight":0,"attributes":{"expr":"","degree":2,"between":77.6609},"degree":2,"between":77.6609,"expr":"","expr_colorb":"#d3d3d3","expr_colorw":"#c6c6c6","expr_colorc":"#c6c6c6","true_color_b":"#FFAB00","true_color_w":"#FFAB00","init_size":4.253767,"true_size":4.253767,"color":"#FFAB00"},{"id":"6613","idnb":75,"label":"SUMO2","x":1.25663,"y":-1.746486,"molType":"Protein","size":5.69568,"seedArr":"notSeed","type":"circle","colorb":"#FF8600","colorw":"#FF8600","colorc":"#FF8600","expcolb":"#d3d3d3","expcolw":"#c6c6c6","expcolc":"#c6c6c6","highlight":0,"attributes":{"expr":"","degree":6,"between":212.3451},"degree":6,"between":212.3451,"expr":"","expr_colorb":"#d3d3d3","expr_colorw":"#c6c6c6","expr_colorc":"#c6c6c6","true_color_b":"#FF8600","true_color_w":"#FF8600","init_size":5.69568,"true_size":5.69568,"color":"#FF8600"},{"id":"10068","idnb":76,"label":"IL18BP","x":-2.625015,"y":-2.165497,"molType":"Seed","size":4.253767,"seedArr":"seed","type":"circle","colorb":"#FFE600","colorw":"#FFE600","colorc":"#FFE600","expcolb":"#BBFCBB","expcolw":"#89E989","expcolc":"#B5F7FC","highlight":0,"attributes":{"expr":-3.46,"degree":2,"between":16.58153},"degree":2,"between":16.58153,"expr":-3.46,"expr_colorb":"#BBFCBB","expr_colorw":"#89E989","expr_colorc":"#B5F7FC","true_color_b":"#FFE600","true_color_w":"#FFE600","init_size":4.253767,"true_size":4.253767,"color":"#FFE600"},{"id":"1594","idnb":77,"label":"CYP27B1","x":-0.5921037,"y":-5.303272,"molType":"Seed","size":4,"seedArr":"seed","type":"circle","colorb":"#FFFFBF","colorw":"#FFFFBF","colorc":"#FFFFBF","expcolb":"#FF98A1","expcolw":"#FB6D79","expcolc":"#FF98A1","highlight":0,"attributes":{"expr":3.04,"degree":1,"between":0},"degree":1,"between":0,"expr":3.04,"expr_colorb":"#FF98A1","expr_colorw":"#FB6D79","expr_colorc":"#FF98A1","true_color_b":"#FFFFBF","true_color_w":"#FFFFBF","init_size":4,"true_size":4,"color":"#FFFFBF"},{"id":"2015","idnb":78,"label":"EMR1","x":-6.109604,"y":-0.2461921,"molType":"Seed","size":4,"seedArr":"seed","type":"circle","colorb":"#FFFFBF","colorw":"#FFFFBF","colorc":"#FFFFBF","expcolb":"#FF9AA3","expcolw":"#FD727E","expcolc":"#FF9AA3","highlight":0,"attributes":{"expr":2.07,"degree":1,"between":0},"degree":1,"between":0,"expr":2.07,"expr_colorb":"#FF9AA3","expr_colorw":"#FD727E","expr_colorc":"#FF9AA3","true_color_b":"#FFFFBF","true_color_w":"#FFFFBF","init_size":4,"true_size":4,"color":"#FFFFBF"},{"id":"4496","idnb":79,"label":"MT1H","x":3.07668,"y":-0.8028873,"molType":"Seed","size":4.253767,"seedArr":"seed","type":"circle","colorb":"#FFDC00","colorw":"#FFDC00","colorc":"#FFDC00","expcolb":"#CF1424","expcolw":"#A9010F","expcolc":"#CF1424","highlight":0,"attributes":{"expr":51.06,"degree":2,"between":22.37634},"degree":2,"between":22.37634,"expr":51.06,"expr_colorb":"#CF1424","expr_colorw":"#A9010F","expr_colorc":"#CF1424","true_color_b":"#FFDC00","true_color_w":"#FFDC00","init_size":4.253767,"true_size":4.253767,"color":"#FFDC00"},{"id":"468","idnb":80,"label":"ATF4","x":0.1545175,"y":2.550318,"molType":"Protein","size":4.253767,"seedArr":"notSeed","type":"circle","colorb":"#FF9E00","colorw":"#FF9E00","colorc":"#FF9E00","expcolb":"#d3d3d3","expcolw":"#c6c6c6","expcolc":"#c6c6c6","highlight":0,"attributes":{"expr":"","degree":2,"between":110.3322},"degree":2,"between":110.3322,"expr":"","expr_colorb":"#d3d3d3","expr_colorw":"#c6c6c6","expr_colorc":"#c6c6c6","true_color_b":"#FF9E00","true_color_w":"#FF9E00","init_size":4.253767,"true_size":4.253767,"color":"#FF9E00"},{"id":"5970","idnb":81,"label":"RELA","x":-1.038733,"y":0.8982268,"molType":"Protein","size":5.69568,"seedArr":"notSeed","type":"circle","colorb":"#FF7F00","colorw":"#FF7F00","colorc":"#FF7F00","expcolb":"#d3d3d3","expcolw":"#c6c6c6","expcolc":"#c6c6c6","highlight":0,"attributes":{"expr":"","degree":6,"between":245.2571},"degree":6,"between":245.2571,"expr":"","expr_colorb":"#d3d3d3","expr_colorw":"#c6c6c6","expr_colorc":"#c6c6c6","true_color_b":"#FF7F00","true_color_w":"#FF7F00","init_size":5.69568,"true_size":5.69568,"color":"#FF7F00"},{"id":"2","idnb":82,"label":"A2M","x":1.393599,"y":2.79572,"molType":"Protein","size":4.253767,"seedArr":"notSeed","type":"circle","colorb":"#FF9300","colorw":"#FF9300","colorc":"#FF9300","expcolb":"#d3d3d3","expcolw":"#c6c6c6","expcolc":"#c6c6c6","highlight":0,"attributes":{"expr":"","degree":2,"between":144},"degree":2,"between":144,"expr":"","expr_colorb":"#d3d3d3","expr_colorw":"#c6c6c6","expr_colorc":"#c6c6c6","true_color_b":"#FF9300","true_color_w":"#FF9300","init_size":4.253767,"true_size":4.253767,"color":"#FF9300"},{"id":"1230","idnb":83,"label":"CCR1","x":-3.741823,"y":-3.312067,"molType":"Protein","size":4.253767,"seedArr":"notSeed","type":"circle","colorb":"#FFC000","colorw":"#FFC000","colorc":"#FFC000","expcolb":"#d3d3d3","expcolw":"#c6c6c6","expcolc":"#c6c6c6","highlight":0,"attributes":{"expr":"","degree":2,"between":44.57989},"degree":2,"between":44.57989,"expr":"","expr_colorb":"#d3d3d3","expr_colorw":"#c6c6c6","expr_colorc":"#c6c6c6","true_color_b":"#FFC000","true_color_w":"#FFC000","init_size":4.253767,"true_size":4.253767,"color":"#FFC000"},{"id":"6275","idnb":84,"label":"S100A4","x":1.97515,"y":-2.14713,"molType":"Seed","size":6,"seedArr":"seed","type":"circle","colorb":"#FF4E00","colorw":"#FF4E00","colorc":"#FF4E00","expcolb":"#BBFCBB","expcolw":"#89E989","expcolc":"#B5F7FC","highlight":0,"attributes":{"expr":-2.71,"degree":7,"between":889.4143},"degree":7,"between":889.4143,"expr":-2.71,"expr_colorb":"#BBFCBB","expr_colorw":"#89E989","expr_colorc":"#B5F7FC","true_color_b":"#FF4E00","true_color_w":"#FF4E00","init_size":6,"true_size":6,"color":"#FF4E00"},{"id":"7917","idnb":85,"label":"BAG6","x":2.943506,"y":-3.995763,"molType":"Protein","size":4.253767,"seedArr":"notSeed","type":"circle","colorb":"#FFA100","colorw":"#FFA100","colorc":"#FFA100","expcolb":"#d3d3d3","expcolw":"#c6c6c6","expcolc":"#c6c6c6","highlight":0,"attributes":{"expr":"","degree":2,"between":98.85814},"degree":2,"between":98.85814,"expr":"","expr_colorb":"#d3d3d3","expr_colorw":"#c6c6c6","expr_colorc":"#c6c6c6","true_color_b":"#FFA100","true_color_w":"#FFA100","init_size":4.253767,"true_size":4.253767,"color":"#FFA100"},{"id":"3164","idnb":86,"label":"NR4A1","x":5.002174,"y":0.3892823,"molType":"Protein","size":4.253767,"seedArr":"notSeed","type":"circle","colorb":"#FFC400","colorw":"#FFC400","colorc":"#FFC400","expcolb":"#d3d3d3","expcolw":"#c6c6c6","expcolc":"#c6c6c6","highlight":0,"attributes":{"expr":"","degree":2,"between":40.43082},"degree":2,"between":40.43082,"expr":"","expr_colorb":"#d3d3d3","expr_colorw":"#c6c6c6","expr_colorc":"#c6c6c6","true_color_b":"#FFC400","true_color_w":"#FFC400","init_size":4.253767,"true_size":4.253767,"color":"#FFC400"},{"id":"1994","idnb":87,"label":"ELAVL1","x":-0.4070899,"y":-2.321546,"molType":"Protein","size":6,"seedArr":"notSeed","type":"circle","colorb":"#FF6A00","colorw":"#FF6A00","colorc":"#FF6A00","expcolb":"#d3d3d3","expcolw":"#c6c6c6","expcolc":"#c6c6c6","highlight":0,"attributes":{"expr":"","degree":7,"between":410.3134},"degree":7,"between":410.3134,"expr":"","expr_colorb":"#d3d3d3","expr_colorw":"#c6c6c6","expr_colorc":"#c6c6c6","true_color_b":"#FF6A00","true_color_w":"#FF6A00","init_size":6,"true_size":6,"color":"#FF6A00"},{"id":"22949","idnb":88,"label":"PTGR1","x":1.135259,"y":0.791666,"molType":"Seed","size":4,"seedArr":"seed","type":"circle","colorb":"#FFFFBF","colorw":"#FFFFBF","colorc":"#FFFFBF","expcolb":"#FF98A1","expcolw":"#FB6D79","expcolc":"#FF98A1","highlight":0,"attributes":{"expr":2.6,"degree":1,"between":0},"degree":1,"between":0,"expr":2.6,"expr_colorb":"#FF98A1","expr_colorw":"#FB6D79","expr_colorc":"#FF98A1","true_color_b":"#FFFFBF","true_color_w":"#FFFFBF","init_size":4,"true_size":4,"color":"#FFFFBF"},{"id":"3101","idnb":89,"label":"HK3","x":-1.74159,"y":3.168271,"molType":"Seed","size":4.63749,"seedArr":"seed","type":"circle","colorb":"#FFA800","colorw":"#FFA800","colorc":"#FFA800","expcolb":"#FF9AA3","expcolw":"#FD727E","expcolc":"#FF9AA3","highlight":0,"attributes":{"expr":2.06,"degree":3,"between":84.1914},"degree":3,"between":84.1914,"expr":2.06,"expr_colorb":"#FF9AA3","expr_colorw":"#FD727E","expr_colorc":"#FF9AA3","true_color_b":"#FFA800","true_color_w":"#FFA800","init_size":4.63749,"true_size":4.63749,"color":"#FFA800"},{"id":"56666","idnb":90,"label":"PANX2","x":4.778316,"y":-2.819367,"molType":"Seed","size":4.253767,"seedArr":"seed","type":"circle","colorb":"#FFF000","colorw":"#FFF000","colorc":"#FFF000","expcolb":"#FF98A1","expcolw":"#FB6D79","expcolc":"#FF98A1","highlight":0,"attributes":{"expr":2.73,"degree":2,"between":12.51608},"degree":2,"between":12.51608,"expr":2.73,"expr_colorb":"#FF98A1","expr_colorw":"#FB6D79","expr_colorc":"#FF98A1","true_color_b":"#FFF000","true_color_w":"#FFF000","init_size":4.253767,"true_size":4.253767,"color":"#FFF000"},{"id":"216","idnb":91,"label":"ALDH1A1","x":2.975655,"y":-0.5350167,"molType":"Seed","size":4.253767,"seedArr":"seed","type":"circle","colorb":"#FFDC00","colorw":"#FFDC00","colorc":"#FFDC00","expcolb":"#B7FBB7","expcolw":"#86E786","expcolc":"#B2F5FA","highlight":0,"attributes":{"expr":-3.83,"degree":2,"between":22.37634},"degree":2,"between":22.37634,"expr":-3.83,"expr_colorb":"#B7FBB7","expr_colorw":"#86E786","expr_colorc":"#B2F5FA","true_color_b":"#FFDC00","true_color_w":"#FFDC00","init_size":4.253767,"true_size":4.253767,"color":"#FFDC00"},{"id":"6363","idnb":92,"label":"CCL19","x":-0.179243,"y":0.3898667,"molType":"Seed","size":6.283904,"seedArr":"seed","type":"circle","colorb":"#FF4E00","colorw":"#FF4E00","colorc":"#FF4E00","expcolb":"#FF969F","expcolw":"#F96874","expcolc":"#FF969F","highlight":0,"attributes":{"expr":4.08,"degree":8,"between":864.8121},"degree":8,"between":864.8121,"expr":4.08,"expr_colorb":"#FF969F","expr_colorw":"#F96874","expr_colorc":"#FF969F","true_color_b":"#FF4E00","true_color_w":"#FF4E00","init_size":6.283904,"true_size":6.283904,"color":"#FF4E00"},{"id":"6346","idnb":93,"label":"CCL1","x":-4.47147,"y":-4.348424,"molType":"Seed","size":4.253767,"seedArr":"seed","type":"circle","colorb":"#FFFF22","colorw":"#FFFF22","colorc":"#FFFF22","expcolb":"#FF919B","expcolw":"#F65E6B","expcolc":"#FF919B","highlight":0,"attributes":{"expr":7.07,"degree":2,"between":4.311888},"degree":2,"between":4.311888,"expr":7.07,"expr_colorb":"#FF919B","expr_colorw":"#F65E6B","expr_colorc":"#FF919B","true_color_b":"#FFFF22","true_color_w":"#FFFF22","init_size":4.253767,"true_size":4.253767,"color":"#FFFF22"},{"id":"3981","idnb":94,"label":"LIG4","x":-1.415225,"y":1.888011,"molType":"Protein","size":4.253767,"seedArr":"notSeed","type":"circle","colorb":"#FF9E00","colorw":"#FF9E00","colorc":"#FF9E00","expcolb":"#d3d3d3","expcolw":"#c6c6c6","expcolc":"#c6c6c6","highlight":0,"attributes":{"expr":"","degree":2,"between":111.1669},"degree":2,"between":111.1669,"expr":"","expr_colorb":"#d3d3d3","expr_colorw":"#c6c6c6","expr_colorc":"#c6c6c6","true_color_b":"#FF9E00","true_color_w":"#FF9E00","init_size":4.253767,"true_size":4.253767,"color":"#FF9E00"},{"id":"4286","idnb":95,"label":"MITF","x":-3.666791,"y":2.590227,"molType":"Protein","size":4.253767,"seedArr":"notSeed","type":"circle","colorb":"#FFD500","colorw":"#FFD500","colorc":"#FFD500","expcolb":"#d3d3d3","expcolw":"#c6c6c6","expcolc":"#c6c6c6","highlight":0,"attributes":{"expr":"","degree":2,"between":25.73272},"degree":2,"between":25.73272,"expr":"","expr_colorb":"#d3d3d3","expr_colorw":"#c6c6c6","expr_colorc":"#c6c6c6","true_color_b":"#FFD500","true_color_w":"#FFD500","init_size":4.253767,"true_size":4.253767,"color":"#FFD500"},{"id":"6688","idnb":96,"label":"SPI1","x":-4.538022,"y":-0.3675585,"molType":"Protein","size":4.63749,"seedArr":"notSeed","type":"circle","colorb":"#FF8D00","colorw":"#FF8D00","colorc":"#FF8D00","expcolb":"#d3d3d3","expcolw":"#c6c6c6","expcolc":"#c6c6c6","highlight":0,"attributes":{"expr":"","degree":3,"between":167.9914},"degree":3,"between":167.9914,"expr":"","expr_colorb":"#d3d3d3","expr_colorw":"#c6c6c6","expr_colorc":"#c6c6c6","true_color_b":"#FF8D00","true_color_w":"#FF8D00","init_size":4.63749,"true_size":4.63749,"color":"#FF8D00"},{"id":"4316","idnb":97,"label":"MMP7","x":-0.7232887,"y":-4.824828,"molType":"Seed","size":4.253767,"seedArr":"seed","type":"circle","colorb":"#FFFFBF","colorw":"#FFFFBF","colorc":"#FFFFBF","expcolb":"#FF8892","expcolw":"#EF4A58","expcolc":"#FF8892","highlight":0,"attributes":{"expr":12.04,"degree":2,"between":0},"degree":2,"between":0,"expr":12.04,"expr_colorb":"#FF8892","expr_colorw":"#EF4A58","expr_colorc":"#FF8892","true_color_b":"#FFFFBF","true_color_w":"#FFFFBF","init_size":4.253767,"true_size":4.253767,"color":"#FFFFBF"},{"id":"7421","idnb":98,"label":"VDR","x":-1.943607,"y":-3.497741,"molType":"Protein","size":5.015068,"seedArr":"notSeed","type":"circle","colorb":"#FF8200","colorw":"#FF8200","colorc":"#FF8200","expcolb":"#d3d3d3","expcolw":"#c6c6c6","expcolc":"#c6c6c6","highlight":0,"attributes":{"expr":"","degree":4,"between":223.3126},"degree":4,"between":223.3126,"expr":"","expr_colorb":"#d3d3d3","expr_colorw":"#c6c6c6","expr_colorc":"#c6c6c6","true_color_b":"#FF8200","true_color_w":"#FF8200","init_size":5.015068,"true_size":5.015068,"color":"#FF8200"},{"id":"6369","idnb":99,"label":"CCL24","x":-4.753336,"y":-1.194426,"molType":"Seed","size":4,"seedArr":"seed","type":"circle","colorb":"#FFFFBF","colorw":"#FFFFBF","colorc":"#FFFFBF","expcolb":"#FF7783","expcolw":"#E32737","expcolc":"#FF7783","highlight":0,"attributes":{"expr":19.76,"degree":1,"between":0},"degree":1,"between":0,"expr":19.76,"expr_colorb":"#FF7783","expr_colorw":"#E32737","expr_colorc":"#FF7783","true_color_b":"#FFFFBF","true_color_w":"#FFFFBF","init_size":4,"true_size":4,"color":"#FFFFBF"},{"id":"4495","idnb":100,"label":"MT1G","x":0.9643522,"y":1.139624,"molType":"Seed","size":4,"seedArr":"seed","type":"circle","colorb":"#FFFFBF","colorw":"#FFFFBF","colorc":"#FFFFBF","expcolb":"#BD0313","expcolw":"#96000D","expcolc":"#BD0313","highlight":0,"attributes":{"expr":61.12,"degree":1,"between":0},"degree":1,"between":0,"expr":61.12,"expr_colorb":"#BD0313","expr_colorw":"#96000D","expr_colorc":"#BD0313","true_color_b":"#FFFFBF","true_color_w":"#FFFFBF","init_size":4,"true_size":4,"color":"#FFFFBF"},{"id":"214","idnb":101,"label":"ALCAM","x":0.2690553,"y":-0.4437988,"molType":"Seed","size":5.015068,"seedArr":"seed","type":"circle","colorb":"#FF8600","colorw":"#FF8600","colorc":"#FF8600","expcolb":"#BEFDBE","expcolw":"#8CEB8C","expcolc":"#B8FAFD","highlight":0,"attributes":{"expr":-2.01,"degree":4,"between":209.1727},"degree":4,"between":209.1727,"expr":-2.01,"expr_colorb":"#BEFDBE","expr_colorw":"#8CEB8C","expr_colorc":"#B8FAFD","true_color_b":"#FF8600","true_color_w":"#FF8600","init_size":5.015068,"true_size":5.015068,"color":"#FF8600"},{"id":"1232","idnb":102,"label":"CCR3","x":-3.147927,"y":-1.265318,"molType":"Protein","size":4.63749,"seedArr":"notSeed","type":"circle","colorb":"#FF9000","colorw":"#FF9000","colorc":"#FF9000","expcolb":"#d3d3d3","expcolw":"#c6c6c6","expcolc":"#c6c6c6","highlight":0,"attributes":{"expr":"","degree":3,"between":166.2211},"degree":3,"between":166.2211,"expr":"","expr_colorb":"#d3d3d3","expr_colorw":"#c6c6c6","expr_colorc":"#c6c6c6","true_color_b":"#FF9000","true_color_w":"#FF9000","init_size":4.63749,"true_size":4.63749,"color":"#FF9000"},{"id":"5654","idnb":103,"label":"HTRA1","x":3.50461,"y":-8.211546,"molType":"Seed","size":4,"seedArr":"seed","type":"circle","colorb":"#FFFFBF","colorw":"#FFFFBF","colorc":"#FFFFBF","expcolb":"#BBFCBB","expcolw":"#89E989","expcolc":"#B5F7FC","highlight":0,"attributes":{"expr":-3.3,"degree":1,"between":0},"degree":1,"between":0,"expr":-3.3,"expr_colorb":"#BBFCBB","expr_colorw":"#89E989","expr_colorc":"#B5F7FC","true_color_b":"#FFFFBF","true_color_w":"#FFFFBF","init_size":4,"true_size":4,"color":"#FFFFBF"},{"id":"4499","idnb":104,"label":"MT1M","x":-0.514734,"y":4.177762,"molType":"Seed","size":4,"seedArr":"seed","type":"circle","colorb":"#FFFFBF","colorw":"#FFFFBF","colorc":"#FFFFBF","expcolb":"#FA6976","expcolw":"#DC2030","expcolc":"#FA6976","highlight":0,"attributes":{"expr":23.79,"degree":1,"between":0},"degree":1,"between":0,"expr":23.79,"expr_colorb":"#FA6976","expr_colorw":"#DC2030","expr_colorc":"#FA6976","true_color_b":"#FFFFBF","true_color_w":"#FFFFBF","init_size":4,"true_size":4,"color":"#FFFFBF"},{"id":"4035","idnb":105,"label":"LRP1","x":0.8080302,"y":-3.4959,"molType":"Protein","size":4.253767,"seedArr":"notSeed","type":"circle","colorb":"#FFD800","colorw":"#FFD800","colorc":"#FFD800","expcolb":"#d3d3d3","expcolw":"#c6c6c6","expcolc":"#c6c6c6","highlight":0,"attributes":{"expr":"","degree":2,"between":23.44286},"degree":2,"between":23.44286,"expr":"","expr_colorb":"#d3d3d3","expr_colorw":"#c6c6c6","expr_colorc":"#c6c6c6","true_color_b":"#FFD800","true_color_w":"#FFD800","init_size":4.253767,"true_size":4.253767,"color":"#FFD800"},{"id":"8991","idnb":106,"label":"SELENBP1","x":1.83747,"y":-3.583491,"molType":"Protein","size":4.253767,"seedArr":"notSeed","type":"circle","colorb":"#FFD100","colorw":"#FFD100","colorc":"#FFD100","expcolb":"#d3d3d3","expcolw":"#c6c6c6","expcolc":"#c6c6c6","highlight":0,"attributes":{"expr":"","degree":2,"between":28.78431},"degree":2,"between":28.78431,"expr":"","expr_colorb":"#d3d3d3","expr_colorw":"#c6c6c6","expr_colorc":"#c6c6c6","true_color_b":"#FFD100","true_color_w":"#FFD100","init_size":4.253767,"true_size":4.253767,"color":"#FFD100"},{"id":"29978","idnb":107,"label":"UBQLN2","x":0.6340818,"y":-5.329438,"molType":"Protein","size":4.253767,"seedArr":"notSeed","type":"circle","colorb":"#FFAF00","colorw":"#FFAF00","colorc":"#FFAF00","expcolb":"#d3d3d3","expcolw":"#c6c6c6","expcolc":"#c6c6c6","highlight":0,"attributes":{"expr":"","degree":2,"between":72.90222},"degree":2,"between":72.90222,"expr":"","expr_colorb":"#d3d3d3","expr_colorw":"#c6c6c6","expr_colorc":"#c6c6c6","true_color_b":"#FFAF00","true_color_w":"#FFAF00","init_size":4.253767,"true_size":4.253767,"color":"#FFAF00"},{"id":"3065","idnb":108,"label":"HDAC1","x":1.575729,"y":-3.57397,"molType":"Protein","size":4.253767,"seedArr":"notSeed","type":"circle","colorb":"#FFDC00","colorw":"#FFDC00","colorc":"#FFDC00","expcolb":"#d3d3d3","expcolw":"#c6c6c6","expcolc":"#c6c6c6","highlight":0,"attributes":{"expr":"","degree":2,"between":22.25009},"degree":2,"between":22.25009,"expr":"","expr_colorb":"#d3d3d3","expr_colorw":"#c6c6c6","expr_colorc":"#c6c6c6","true_color_b":"#FFDC00","true_color_w":"#FFDC00","init_size":4.253767,"true_size":4.253767,"color":"#FFDC00"},{"id":"2885","idnb":109,"label":"GRB2","x":4.678865,"y":-1.028257,"molType":"Protein","size":4.63749,"seedArr":"notSeed","type":"circle","colorb":"#FFD800","colorw":"#FFD800","colorc":"#FFD800","expcolb":"#d3d3d3","expcolw":"#c6c6c6","expcolc":"#c6c6c6","highlight":0,"attributes":{"expr":"","degree":3,"between":24.56544},"degree":3,"between":24.56544,"expr":"","expr_colorb":"#d3d3d3","expr_colorw":"#c6c6c6","expr_colorc":"#c6c6c6","true_color_b":"#FFD800","true_color_w":"#FFD800","init_size":4.63749,"true_size":4.63749,"color":"#FFD800"},{"id":"3055","idnb":110,"label":"HCK","x":2.750686,"y":-3.050504,"molType":"Protein","size":4.253767,"seedArr":"notSeed","type":"circle","colorb":"#FFD800","colorw":"#FFD800","colorc":"#FFD800","expcolb":"#d3d3d3","expcolw":"#c6c6c6","expcolc":"#c6c6c6","highlight":0,"attributes":{"expr":"","degree":2,"between":24.90314},"degree":2,"between":24.90314,"expr":"","expr_colorb":"#d3d3d3","expr_colorw":"#c6c6c6","expr_colorc":"#c6c6c6","true_color_b":"#FFD800","true_color_w":"#FFD800","init_size":4.253767,"true_size":4.253767,"color":"#FFD800"},{"id":"2534","idnb":111,"label":"FYN","x":0.6530325,"y":-2.901213,"molType":"Protein","size":4.253767,"seedArr":"notSeed","type":"circle","colorb":"#FFB900","colorw":"#FFB900","colorc":"#FFB900","expcolb":"#d3d3d3","expcolw":"#c6c6c6","expcolc":"#c6c6c6","highlight":0,"attributes":{"expr":"","degree":2,"between":56.9202},"degree":2,"between":56.9202,"expr":"","expr_colorb":"#d3d3d3","expr_colorw":"#c6c6c6","expr_colorc":"#c6c6c6","true_color_b":"#FFB900","true_color_w":"#FFB900","init_size":4.253767,"true_size":4.253767,"color":"#FFB900"},{"id":"10215","idnb":112,"label":"OLIG2","x":5.869139,"y":-2.973485,"molType":"Seed","size":4.253767,"seedArr":"seed","type":"circle","colorb":"#FFFF18","colorw":"#FFFF18","colorc":"#FFFF18","expcolb":"#FF98A1","expcolw":"#FB6D79","expcolc":"#FF98A1","highlight":0,"attributes":{"expr":2.54,"degree":2,"between":5.005235},"degree":2,"between":5.005235,"expr":2.54,"expr_colorb":"#FF98A1","expr_colorw":"#FB6D79","expr_colorc":"#FF98A1","true_color_b":"#FFFF18","true_color_w":"#FFFF18","init_size":4.253767,"true_size":4.253767,"color":"#FFFF18"},{"id":"2932","idnb":113,"label":"GSK3B","x":3.079139,"y":2.978943,"molType":"Protein","size":4.253767,"seedArr":"notSeed","type":"circle","colorb":"#FF9300","colorw":"#FF9300","colorc":"#FF9300","expcolb":"#d3d3d3","expcolw":"#c6c6c6","expcolc":"#c6c6c6","highlight":0,"attributes":{"expr":"","degree":2,"between":144},"degree":2,"between":144,"expr":"","expr_colorb":"#d3d3d3","expr_colorw":"#c6c6c6","expr_colorc":"#c6c6c6","true_color_b":"#FF9300","true_color_w":"#FF9300","init_size":4.253767,"true_size":4.253767,"color":"#FF9300"},{"id":"54541","idnb":114,"label":"DDIT4","x":2.387525,"y":1.517224,"molType":"Seed","size":4.253767,"seedArr":"seed","type":"circle","colorb":"#FF7800","colorw":"#FF7800","colorc":"#FF7800","expcolb":"#FF9AA3","expcolw":"#FD727E","expcolc":"#FF9AA3","highlight":0,"attributes":{"expr":2.15,"degree":2,"between":286},"degree":2,"between":286,"expr":2.15,"expr_colorb":"#FF9AA3","expr_colorw":"#FD727E","expr_colorc":"#FF9AA3","true_color_b":"#FF7800","true_color_w":"#FF7800","init_size":4.253767,"true_size":4.253767,"color":"#FF7800"},{"id":"10250","idnb":115,"label":"SRRM1","x":4.797237,"y":-1.560095,"molType":"Protein","size":4.253767,"seedArr":"notSeed","type":"circle","colorb":"#FFAF00","colorw":"#FFAF00","colorc":"#FFAF00","expcolb":"#d3d3d3","expcolw":"#c6c6c6","expcolc":"#c6c6c6","highlight":0,"attributes":{"expr":"","degree":2,"between":69.34434},"degree":2,"between":69.34434,"expr":"","expr_colorb":"#d3d3d3","expr_colorw":"#c6c6c6","expr_colorc":"#c6c6c6","true_color_b":"#FFAF00","true_color_w":"#FFAF00","init_size":4.253767,"true_size":4.253767,"color":"#FFAF00"},{"id":"51554","idnb":116,"label":"CCRL1","x":-1.940336,"y":-0.4073859,"molType":"Protein","size":4.253767,"seedArr":"notSeed","type":"circle","colorb":"#FFB600","colorw":"#FFB600","colorc":"#FFB600","expcolb":"#d3d3d3","expcolw":"#c6c6c6","expcolc":"#c6c6c6","highlight":0,"attributes":{"expr":"","degree":2,"between":57.73901},"degree":2,"between":57.73901,"expr":"","expr_colorb":"#d3d3d3","expr_colorw":"#c6c6c6","expr_colorc":"#c6c6c6","true_color_b":"#FFB600","true_color_w":"#FFB600","init_size":4.253767,"true_size":4.253767,"color":"#FFB600"},{"id":"5971","idnb":117,"label":"RELB","x":-0.2592938,"y":2.555322,"molType":"Protein","size":4.63749,"seedArr":"notSeed","type":"circle","colorb":"#FF9300","colorw":"#FF9300","colorc":"#FF9300","expcolb":"#d3d3d3","expcolw":"#c6c6c6","expcolc":"#c6c6c6","highlight":0,"attributes":{"expr":"","degree":3,"between":144},"degree":3,"between":144,"expr":"","expr_colorb":"#d3d3d3","expr_colorw":"#c6c6c6","expr_colorc":"#c6c6c6","true_color_b":"#FF9300","true_color_w":"#FF9300","init_size":4.63749,"true_size":4.63749,"color":"#FF9300"},{"id":"7099","idnb":118,"label":"TLR4","x":0.6946888,"y":-3.919517,"molType":"Protein","size":4.63749,"seedArr":"notSeed","type":"circle","colorb":"#FFB600","colorw":"#FFB600","colorc":"#FFB600","expcolb":"#d3d3d3","expcolw":"#c6c6c6","expcolc":"#c6c6c6","highlight":0,"attributes":{"expr":"","degree":3,"between":59.9444},"degree":3,"between":59.9444,"expr":"","expr_colorb":"#d3d3d3","expr_colorw":"#c6c6c6","expr_colorc":"#c6c6c6","true_color_b":"#FFB600","true_color_w":"#FFB600","init_size":4.63749,"true_size":4.63749,"color":"#FFB600"},{"id":"4615","idnb":119,"label":"MYD88","x":0.3588092,"y":-6.566662,"molType":"Protein","size":4.253767,"seedArr":"notSeed","type":"circle","colorb":"#FFC000","colorw":"#FFC000","colorc":"#FFC000","expcolb":"#d3d3d3","expcolw":"#c6c6c6","expcolc":"#c6c6c6","highlight":0,"attributes":{"expr":"","degree":2,"between":46.77372},"degree":2,"between":46.77372,"expr":"","expr_colorb":"#d3d3d3","expr_colorw":"#c6c6c6","expr_colorc":"#c6c6c6","true_color_b":"#FFC000","true_color_w":"#FFC000","init_size":4.253767,"true_size":4.253767,"color":"#FFC000"},{"id":"10544","idnb":120,"label":"PROCR","x":3.132922,"y":0.8842322,"molType":"Seed","size":4.253767,"seedArr":"seed","type":"circle","colorb":"#FF7C00","colorw":"#FF7C00","colorc":"#FF7C00","expcolb":"#FF9AA3","expcolw":"#FD727E","expcolc":"#FF9AA3","highlight":0,"attributes":{"expr":2.04,"degree":2,"between":274.4287},"degree":2,"between":274.4287,"expr":2.04,"expr_colorb":"#FF9AA3","expr_colorw":"#FD727E","expr_colorc":"#FF9AA3","true_color_b":"#FF7C00","true_color_w":"#FF7C00","init_size":4.253767,"true_size":4.253767,"color":"#FF7C00"},{"id":"9536","idnb":121,"label":"PTGES","x":0.03892618,"y":-0.2762588,"molType":"Seed","size":5.015068,"seedArr":"seed","type":"circle","colorb":"#FF7C00","colorw":"#FF7C00","colorc":"#FF7C00","expcolb":"#FF98A1","expcolw":"#FB6D79","expcolc":"#FF98A1","highlight":0,"attributes":{"expr":3.33,"degree":4,"between":265.1006},"degree":4,"between":265.1006,"expr":3.33,"expr_colorb":"#FF98A1","expr_colorw":"#FB6D79","expr_colorc":"#FF98A1","true_color_b":"#FF7C00","true_color_w":"#FF7C00","init_size":5.015068,"true_size":5.015068,"color":"#FF7C00"},{"id":"7106","idnb":122,"label":"TSPAN4","x":1.997056,"y":0.3885302,"molType":"Seed","size":4,"seedArr":"seed","type":"circle","colorb":"#FFFFBF","colorw":"#FFFFBF","colorc":"#FFFFBF","expcolb":"#BEFDBE","expcolw":"#8CEB8C","expcolc":"#B8FAFD","highlight":0,"attributes":{"expr":-2.37,"degree":1,"between":0},"degree":1,"between":0,"expr":-2.37,"expr_colorb":"#BEFDBE","expr_colorw":"#8CEB8C","expr_colorc":"#B8FAFD","true_color_b":"#FFFFBF","true_color_w":"#FFFFBF","init_size":4,"true_size":4,"color":"#FFFFBF"},{"id":"7448","idnb":123,"label":"VTN","x":1.30039,"y":-3.797912,"molType":"Protein","size":4.253767,"seedArr":"notSeed","type":"circle","colorb":"#FFD100","colorw":"#FFD100","colorc":"#FFD100","expcolb":"#d3d3d3","expcolw":"#c6c6c6","expcolc":"#c6c6c6","highlight":0,"attributes":{"expr":"","degree":2,"between":29.51831},"degree":2,"between":29.51831,"expr":"","expr_colorb":"#d3d3d3","expr_colorw":"#c6c6c6","expr_colorc":"#c6c6c6","true_color_b":"#FFD100","true_color_w":"#FFD100","init_size":4.253767,"true_size":4.253767,"color":"#FFD100"},{"id":"4494","idnb":124,"label":"MT1F","x":2.634321,"y":1.149878,"molType":"Seed","size":4,"seedArr":"seed","type":"circle","colorb":"#FFFFBF","colorw":"#FFFFBF","colorc":"#FFFFBF","expcolb":"#FF7E8A","expcolw":"#E83645","expcolc":"#FF7E8A","highlight":0,"attributes":{"expr":16.24,"degree":1,"between":0},"degree":1,"between":0,"expr":16.24,"expr_colorb":"#FF7E8A","expr_colorw":"#E83645","expr_colorc":"#FF7E8A","true_color_b":"#FFFFBF","true_color_w":"#FFFFBF","init_size":4,"true_size":4,"color":"#FFFFBF"},{"id":"351","idnb":125,"label":"APP","x":1.480562,"y":-2.713449,"molType":"Protein","size":5.69568,"seedArr":"notSeed","type":"circle","colorb":"#FF7100","colorw":"#FF7100","colorc":"#FF7100","expcolb":"#d3d3d3","expcolw":"#c6c6c6","expcolc":"#c6c6c6","highlight":0,"attributes":{"expr":"","degree":6,"between":343.6561},"degree":6,"between":343.6561,"expr":"","expr_colorb":"#d3d3d3","expr_colorw":"#c6c6c6","expr_colorc":"#c6c6c6","true_color_b":"#FF7100","true_color_w":"#FF7100","init_size":5.69568,"true_size":5.69568,"color":"#FF7100"},{"id":"5595","idnb":126,"label":"MAPK3","x":4.869698,"y":-0.3900856,"molType":"Protein","size":4.253767,"seedArr":"notSeed","type":"circle","colorb":"#FFB600","colorw":"#FFB600","colorc":"#FFB600","expcolb":"#d3d3d3","expcolw":"#c6c6c6","expcolc":"#c6c6c6","highlight":0,"attributes":{"expr":"","degree":2,"between":61.72653},"degree":2,"between":61.72653,"expr":"","expr_colorb":"#d3d3d3","expr_colorw":"#c6c6c6","expr_colorc":"#c6c6c6","true_color_b":"#FFB600","true_color_w":"#FFB600","init_size":4.253767,"true_size":4.253767,"color":"#FFB600"},{"id":"3290","idnb":127,"label":"HSD11B1","x":4.373461,"y":-3.693674,"molType":"Seed","size":4,"seedArr":"seed","type":"circle","colorb":"#FFFFBF","colorw":"#FFFFBF","colorc":"#FFFFBF","expcolb":"#FF969F","expcolw":"#F96874","expcolc":"#FF969F","highlight":0,"attributes":{"expr":4.08,"degree":1,"between":0},"degree":1,"between":0,"expr":4.08,"expr_colorb":"#FF969F","expr_colorw":"#F96874","expr_colorc":"#FF969F","true_color_b":"#FFFFBF","true_color_w":"#FFFFBF","init_size":4,"true_size":4,"color":"#FFFFBF"},{"id":"2207","idnb":128,"label":"FCER1G","x":0.7764176,"y":-0.3470784,"molType":"Seed","size":4.253767,"seedArr":"seed","type":"circle","colorb":"#FFAF00","colorw":"#FFAF00","colorc":"#FFAF00","expcolb":"#FF9AA3","expcolw":"#FD727E","expcolc":"#FF9AA3","highlight":0,"attributes":{"expr":2,"degree":2,"between":69.74507},"degree":2,"between":69.74507,"expr":2,"expr_colorb":"#FF9AA3","expr_colorw":"#FD727E","expr_colorc":"#FF9AA3","true_color_b":"#FFAF00","true_color_w":"#FFAF00","init_size":4.253767,"true_size":4.253767,"color":"#FFAF00"},{"id":"3988","idnb":129,"label":"LIPA","x":0.6938898,"y":-1.055238,"molType":"Seed","size":4.253767,"seedArr":"seed","type":"circle","colorb":"#FFB600","colorw":"#FFB600","colorc":"#FFB600","expcolb":"#B7FBB7","expcolw":"#86E786","expcolc":"#B2F5FA","highlight":0,"attributes":{"expr":-4.52,"degree":2,"between":59.98147},"degree":2,"between":59.98147,"expr":-4.52,"expr_colorb":"#B7FBB7","expr_colorw":"#86E786","expr_colorc":"#B2F5FA","true_color_b":"#FFB600","true_color_w":"#FFB600","init_size":4.253767,"true_size":4.253767,"color":"#FFB600"},{"id":"604","idnb":130,"label":"BCL6","x":-1.739816,"y":-3.978257,"molType":"Protein","size":5.368147,"seedArr":"notSeed","type":"circle","colorb":"#FF6E00","colorw":"#FF6E00","colorc":"#FF6E00","expcolb":"#d3d3d3","expcolw":"#c6c6c6","expcolc":"#c6c6c6","highlight":0,"attributes":{"expr":"","degree":5,"between":383.521},"degree":5,"between":383.521,"expr":"","expr_colorb":"#d3d3d3","expr_colorw":"#c6c6c6","expr_colorc":"#c6c6c6","true_color_b":"#FF6E00","true_color_w":"#FF6E00","init_size":5.368147,"true_size":5.368147,"color":"#FF6E00"},{"id":"5730","idnb":131,"label":"PTGDS","x":-0.610906,"y":2.149158,"molType":"Protein","size":4.253767,"seedArr":"notSeed","type":"circle","colorb":"#FFA400","colorw":"#FFA400","colorc":"#FFA400","expcolb":"#d3d3d3","expcolw":"#c6c6c6","expcolc":"#c6c6c6","highlight":0,"attributes":{"expr":"","degree":2,"between":91.5195},"degree":2,"between":91.5195,"expr":"","expr_colorb":"#d3d3d3","expr_colorw":"#c6c6c6","expr_colorc":"#c6c6c6","true_color_b":"#FFA400","true_color_w":"#FFA400","init_size":4.253767,"true_size":4.253767,"color":"#FFA400"},{"id":"6772","idnb":132,"label":"STAT1","x":-1.173207,"y":-1.645914,"molType":"Protein","size":5.015068,"seedArr":"notSeed","type":"circle","colorb":"#FF8200","colorw":"#FF8200","colorc":"#FF8200","expcolb":"#d3d3d3","expcolw":"#c6c6c6","expcolc":"#c6c6c6","highlight":0,"attributes":{"expr":"","degree":4,"between":218.5627},"degree":4,"between":218.5627,"expr":"","expr_colorb":"#d3d3d3","expr_colorw":"#c6c6c6","expr_colorc":"#c6c6c6","true_color_b":"#FF8200","true_color_w":"#FF8200","init_size":5.015068,"true_size":5.015068,"color":"#FF8200"},{"id":"6778","idnb":133,"label":"STAT6","x":-3.078036,"y":-3.537392,"molType":"Protein","size":4.63749,"seedArr":"notSeed","type":"circle","colorb":"#FF9A00","colorw":"#FF9A00","colorc":"#FF9A00","expcolb":"#d3d3d3","expcolw":"#c6c6c6","expcolc":"#c6c6c6","highlight":0,"attributes":{"expr":"","degree":3,"between":124.7897},"degree":3,"between":124.7897,"expr":"","expr_colorb":"#d3d3d3","expr_colorw":"#c6c6c6","expr_colorc":"#c6c6c6","true_color_b":"#FF9A00","true_color_w":"#FF9A00","init_size":4.63749,"true_size":4.63749,"color":"#FF9A00"},{"id":"1513","idnb":134,"label":"CTSK","x":-3.341022,"y":0.9842727,"molType":"Seed","size":5.015068,"seedArr":"seed","type":"circle","colorb":"#FF7F00","colorw":"#FF7F00","colorc":"#FF7F00","expcolb":"#BEFDBE","expcolw":"#8CEB8C","expcolc":"#B8FAFD","highlight":0,"attributes":{"expr":-2.43,"degree":4,"between":247.6437},"degree":4,"between":247.6437,"expr":-2.43,"expr_colorb":"#BEFDBE","expr_colorw":"#8CEB8C","expr_colorc":"#B8FAFD","true_color_b":"#FF7F00","true_color_w":"#FF7F00","init_size":5.015068,"true_size":5.015068,"color":"#FF7F00"},{"id":"2833","idnb":135,"label":"CXCR3","x":-2.025776,"y":-1.056467,"molType":"Protein","size":4.63749,"seedArr":"notSeed","type":"circle","colorb":"#FFB900","colorw":"#FFB900","colorc":"#FFB900","expcolb":"#d3d3d3","expcolw":"#c6c6c6","expcolc":"#c6c6c6","highlight":0,"attributes":{"expr":"","degree":3,"between":55.23335},"degree":3,"between":55.23335,"expr":"","expr_colorb":"#d3d3d3","expr_colorw":"#c6c6c6","expr_colorc":"#c6c6c6","true_color_b":"#FFB900","true_color_w":"#FFB900","init_size":4.63749,"true_size":4.63749,"color":"#FFB900"},{"id":"5872","idnb":136,"label":"RAB13","x":1.741549,"y":1.495961,"molType":"Seed","size":4,"seedArr":"seed","type":"circle","colorb":"#FFFFBF","colorw":"#FFFFBF","colorc":"#FFFFBF","expcolb":"#FF9AA3","expcolw":"#FD727E","expcolc":"#FF9AA3","highlight":0,"attributes":{"expr":2.25,"degree":1,"between":0},"degree":1,"between":0,"expr":2.25,"expr_colorb":"#FF9AA3","expr_colorw":"#FD727E","expr_colorc":"#FF9AA3","true_color_b":"#FFFFBF","true_color_w":"#FFFFBF","init_size":4,"true_size":4,"color":"#FFFFBF"},{"id":"5435","idnb":137,"label":"POLR2F","x":-1.485761,"y":-1.435727,"molType":"Protein","size":4.63749,"seedArr":"notSeed","type":"circle","colorb":"#FFB600","colorw":"#FFB600","colorc":"#FFB600","expcolb":"#d3d3d3","expcolw":"#c6c6c6","expcolc":"#c6c6c6","highlight":0,"attributes":{"expr":"","degree":3,"between":59.60383},"degree":3,"between":59.60383,"expr":"","expr_colorb":"#d3d3d3","expr_colorw":"#c6c6c6","expr_colorc":"#c6c6c6","true_color_b":"#FFB600","true_color_w":"#FFB600","init_size":4.63749,"true_size":4.63749,"color":"#FFB600"},{"id":"6283","idnb":138,"label":"S100A12","x":4.433632,"y":-4.751565,"molType":"Seed","size":4,"seedArr":"seed","type":"circle","colorb":"#FFFFBF","colorw":"#FFFFBF","colorc":"#FFFFBF","expcolb":"#FF969F","expcolw":"#F96874","expcolc":"#FF969F","highlight":0,"attributes":{"expr":3.7,"degree":1,"between":0},"degree":1,"between":0,"expr":3.7,"expr_colorb":"#FF969F","expr_colorw":"#F96874","expr_colorc":"#FF969F","true_color_b":"#FFFFBF","true_color_w":"#FFFFBF","init_size":4,"true_size":4,"color":"#FFFFBF"},{"id":"10457","idnb":139,"label":"GPNMB","x":1.500389,"y":1.098965,"molType":"Seed","size":4,"seedArr":"seed","type":"circle","colorb":"#FFFFBF","colorw":"#FFFFBF","colorc":"#FFFFBF","expcolb":"#AFF8AF","expcolw":"#7CE07C","expcolc":"#AAEDF6","highlight":0,"attributes":{"expr":-8.08,"degree":1,"between":0},"degree":1,"between":0,"expr":-8.08,"expr_colorb":"#AFF8AF","expr_colorw":"#7CE07C","expr_colorc":"#AAEDF6","true_color_b":"#FFFFBF","true_color_w":"#FFFFBF","init_size":4,"true_size":4,"color":"#FFFFBF"},{"id":"1474","idnb":140,"label":"CST6","x":3.756667,"y":4.295242,"molType":"Seed","size":4,"seedArr":"seed","type":"circle","colorb":"#FFFFBF","colorw":"#FFFFBF","colorc":"#FFFFBF","expcolb":"#BBFCBB","expcolw":"#89E989","expcolc":"#B5F7FC","highlight":0,"attributes":{"expr":-2.51,"degree":1,"between":0},"degree":1,"between":0,"expr":-2.51,"expr_colorb":"#BBFCBB","expr_colorw":"#89E989","expr_colorc":"#B5F7FC","true_color_b":"#FFFFBF","true_color_w":"#FFFFBF","init_size":4,"true_size":4,"color":"#FFFFBF"},{"id":"117247","idnb":141,"label":"SLC16A10","x":2.286997,"y":1.106508,"molType":"Seed","size":4,"seedArr":"seed","type":"circle","colorb":"#FFFFBF","colorw":"#FFFFBF","colorc":"#FFFFBF","expcolb":"#FF98A1","expcolw":"#FB6D79","expcolc":"#FF98A1","highlight":0,"attributes":{"expr":2.95,"degree":1,"between":0},"degree":1,"between":0,"expr":2.95,"expr_colorb":"#FF98A1","expr_colorw":"#FB6D79","expr_colorc":"#FF98A1","true_color_b":"#FFFFBF","true_color_w":"#FFFFBF","init_size":4,"true_size":4,"color":"#FFFFBF"},{"id":"55603","idnb":142,"label":"FAM46A","x":2.903837,"y":-6.881734,"molType":"Protein","size":4.253767,"seedArr":"notSeed","type":"circle","colorb":"#FF9300","colorw":"#FF9300","colorc":"#FF9300","expcolb":"#d3d3d3","expcolw":"#c6c6c6","expcolc":"#c6c6c6","highlight":0,"attributes":{"expr":"","degree":2,"between":144},"degree":2,"between":144,"expr":"","expr_colorb":"#d3d3d3","expr_colorw":"#c6c6c6","expr_colorc":"#c6c6c6","true_color_b":"#FF9300","true_color_w":"#FF9300","init_size":4.253767,"true_size":4.253767,"color":"#FF9300"},{"id":"91663","idnb":143,"label":"MYADM","x":0.3808362,"y":-0.9928476,"molType":"Seed","size":4.63749,"seedArr":"seed","type":"circle","colorb":"#FF9A00","colorw":"#FF9A00","colorc":"#FF9A00","expcolb":"#FF9AA3","expcolw":"#FD727E","expcolc":"#FF9AA3","highlight":0,"attributes":{"expr":2.1,"degree":3,"between":117.5966},"degree":3,"between":117.5966,"expr":2.1,"expr_colorb":"#FF9AA3","expr_colorw":"#FD727E","expr_colorc":"#FF9AA3","true_color_b":"#FF9A00","true_color_w":"#FF9A00","init_size":4.63749,"true_size":4.63749,"color":"#FF9A00"},{"id":"56729","idnb":144,"label":"RETN","x":1.784803,"y":4.396182,"molType":"Seed","size":4,"seedArr":"seed","type":"circle","colorb":"#FFFFBF","colorw":"#FFFFBF","colorc":"#FFFFBF","expcolb":"#FF969F","expcolw":"#F96874","expcolc":"#FF969F","highlight":0,"attributes":{"expr":4.39,"degree":1,"between":0},"degree":1,"between":0,"expr":4.39,"expr_colorb":"#FF969F","expr_colorw":"#F96874","expr_colorc":"#FF969F","true_color_b":"#FFFFBF","true_color_w":"#FFFFBF","init_size":4,"true_size":4,"color":"#FFFFBF"},{"id":"54210","idnb":145,"label":"TREM1","x":1.739557,"y":-1.39898,"molType":"Seed","size":4.253767,"seedArr":"seed","type":"circle","colorb":"#FF9700","colorw":"#FF9700","colorc":"#FF9700","expcolb":"#FF98A1","expcolw":"#FB6D79","expcolc":"#FF98A1","highlight":0,"attributes":{"expr":3.47,"degree":2,"between":130.3265},"degree":2,"between":130.3265,"expr":3.47,"expr_colorb":"#FF98A1","expr_colorw":"#FB6D79","expr_colorc":"#FF98A1","true_color_b":"#FF9700","true_color_w":"#FF9700","init_size":4.253767,"true_size":4.253767,"color":"#FF9700"},{"id":"56675","idnb":146,"label":"NRIP3","x":-0.09288867,"y":-4.749513,"molType":"Seed","size":4.253767,"seedArr":"seed","type":"circle","colorb":"#FFE900","colorw":"#FFE900","colorc":"#FFE900","expcolb":"#FF9AA3","expcolw":"#FD727E","expcolc":"#FF9AA3","highlight":0,"attributes":{"expr":2.2,"degree":2,"between":14.80548},"degree":2,"between":14.80548,"expr":2.2,"expr_colorb":"#FF9AA3","expr_colorw":"#FD727E","expr_colorc":"#FF9AA3","true_color_b":"#FFE900","true_color_w":"#FFE900","init_size":4.253767,"true_size":4.253767,"color":"#FFE900"}],"edges":[{"id":"1","source":"9450","target":"23643","true_color_b":"#FFB200","true_color_w":"#FFB200","expr_colorb":"#BBFCBB","expr_colorw":"#89E989","color":"#222222","type":"line","true_color":"#FFB200","size":0.3,"read_cam0:size":0.4,"renderer1:size":0.4},{"id":"2","source":"9450","target":"7099","true_color_b":"#FFB600","true_color_w":"#FFB600","expr_colorb":"#BBFCBB","expr_colorw":"#89E989","color":"#222222","type":"line","true_color":"#FFB600","size":0.3,"read_cam0:size":0.4,"renderer1:size":0.4},{"id":"3","source":"9450","target":"351","true_color_b":"#FF7100","true_color_w":"#FF7100","expr_colorb":"#BBFCBB","expr_colorw":"#89E989","color":"#222222","type":"line","true_color":"#FF7100","size":0.3,"read_cam0:size":0.4,"renderer1:size":0.4},{"id":"4","source":"929","target":"6667","true_color_b":"#FF8D00","true_color_w":"#FF8D00","expr_colorb":"#FF98A1","expr_colorw":"#FB6D79","color":"#222222","type":"line","true_color":"#FF8D00","size":0.3,"read_cam0:size":0.4,"renderer1:size":0.4},{"id":"5","source":"929","target":"51284","true_color_b":"#FF9000","true_color_w":"#FF9000","expr_colorb":"#FF98A1","expr_colorw":"#FB6D79","color":"#222222","type":"line","true_color":"#FF9000","size":0.3,"read_cam0:size":0.4,"renderer1:size":0.4},{"id":"6","source":"929","target":"7421","true_color_b":"#FF8200","true_color_w":"#FF8200","expr_colorb":"#FF98A1","expr_colorw":"#FB6D79","color":"#222222","type":"line","true_color":"#FF8200","size":0.3,"read_cam0:size":0.4,"renderer1:size":0.4},{"id":"7","source":"929","target":"7099","true_color_b":"#FF9000","true_color_w":"#FF9000","expr_colorb":"#FF98A1","expr_colorw":"#FB6D79","color":"#222222","type":"line","true_color":"#FF9000","size":0.3,"read_cam0:size":0.4,"renderer1:size":0.4},{"id":"8","source":"6280","target":"7316","true_color_b":"#FF0000","true_color_w":"#FF0000","expr_colorb":"#FF98A1","expr_colorw":"#FB6D79","color":"#222222","type":"line","true_color":"#FF0000","size":0.3,"read_cam0:size":0.4,"renderer1:size":0.4},{"id":"9","source":"6280","target":"23643","true_color_b":"#FF4700","true_color_w":"#FF4700","expr_colorb":"#FF98A1","expr_colorw":"#FB6D79","color":"#222222","type":"line","true_color":"#FF4700","size":0.3,"read_cam0:size":0.4,"renderer1:size":0.4},{"id":"10","source":"6280","target":"6279","true_color_b":"#FF4700","true_color_w":"#FF4700","expr_colorb":"#FF98A1","expr_colorw":"#FB6D79","color":"#222222","type":"line","true_color":"#FF4700","size":0.3,"read_cam0:size":0.4,"renderer1:size":0.4},{"id":"11","source":"6280","target":"10987","true_color_b":"#FF4700","true_color_w":"#FF4700","expr_colorb":"#FF98A1","expr_colorw":"#FB6D79","color":"#222222","type":"line","true_color":"#FF4700","size":0.3,"read_cam0:size":0.4,"renderer1:size":0.4},{"id":"12","source":"6280","target":"3172","true_color_b":"#FF6A00","true_color_w":"#FF6A00","expr_colorb":"#FF98A1","expr_colorw":"#FB6D79","color":"#222222","type":"line","true_color":"#FF6A00","size":0.3,"read_cam0:size":0.4,"renderer1:size":0.4},{"id":"13","source":"6280","target":"1956","true_color_b":"#FF4700","true_color_w":"#FF4700","expr_colorb":"#FF98A1","expr_colorw":"#FB6D79","color":"#222222","type":"line","true_color":"#FF4700","size":0.3,"read_cam0:size":0.4,"renderer1:size":0.4},{"id":"14","source":"6280","target":"1080","true_color_b":"#FF4700","true_color_w":"#FF4700","expr_colorb":"#FF98A1","expr_colorw":"#FB6D79","color":"#222222","type":"line","true_color":"#FF4700","size":0.3,"read_cam0:size":0.4,"renderer1:size":0.4},{"id":"15","source":"6280","target":"1051","true_color_b":"#FF4700","true_color_w":"#FF4700","expr_colorb":"#FF98A1","expr_colorw":"#FB6D79","color":"#222222","type":"line","true_color":"#FF4700","size":0.3,"read_cam0:size":0.4,"renderer1:size":0.4},{"id":"16","source":"6280","target":"177","true_color_b":"#FF4700","true_color_w":"#FF4700","expr_colorb":"#FF98A1","expr_colorw":"#FB6D79","color":"#222222","type":"line","true_color":"#FF4700","size":0.3,"read_cam0:size":0.4,"renderer1:size":0.4},{"id":"17","source":"6280","target":"7448","true_color_b":"#FF4700","true_color_w":"#FF4700","expr_colorb":"#FF98A1","expr_colorw":"#FB6D79","color":"#222222","type":"line","true_color":"#FF4700","size":0.3,"read_cam0:size":0.4,"renderer1:size":0.4},{"id":"18","source":"1462","target":"7316","true_color_b":"#FF0000","true_color_w":"#FF0000","expr_colorb":"#FF939D","expr_colorw":"#F86370","color":"#222222","type":"line","true_color":"#FF0000","size":0.3,"read_cam0:size":0.4,"renderer1:size":0.4},{"id":"19","source":"1462","target":"960","true_color_b":"#FFAB00","true_color_w":"#FFAB00","expr_colorb":"#FF939D","expr_colorw":"#F86370","color":"#222222","type":"line","true_color":"#FFAB00","size":0.3,"read_cam0:size":0.4,"renderer1:size":0.4},{"id":"20","source":"1462","target":"3627","true_color_b":"#FF6E00","true_color_w":"#FF6E00","expr_colorb":"#A9F6A9","expr_colorw":"#76DB76","color":"#222222","type":"line","true_color":"#FF6E00","size":0.3,"read_cam0:size":0.4,"renderer1:size":0.4},{"id":"21","source":"1462","target":"2833","true_color_b":"#FF6E00","true_color_w":"#FF6E00","expr_colorb":"#FF939D","expr_colorw":"#F86370","color":"#222222","type":"line","true_color":"#FF6E00","size":0.3,"read_cam0:size":0.4,"renderer1:size":0.4},{"id":"22","source":"4790","target":"23646","true_color_b":"#FFDC00","true_color_w":"#FFDC00","expr_colorb":"#BBFCBB","expr_colorw":"#89E989","color":"#222222","type":"line","true_color":"#FFDC00","size":0.3,"read_cam0:size":0.4,"renderer1:size":0.4},{"id":"23","source":"4790","target":"6367","true_color_b":"#FFE600","true_color_w":"#FFE600","expr_colorb":"#FF919B","expr_colorw":"#F65E6B","color":"#222222","type":"line","true_color":"#FFE600","size":0.3,"read_cam0:size":0.4,"renderer1:size":0.4},{"id":"24","source":"4790","target":"3627","true_color_b":"#FF6E00","true_color_w":"#FF6E00","expr_colorb":"#A9F6A9","expr_colorw":"#76DB76","color":"#222222","type":"line","true_color":"#FF6E00","size":0.3,"read_cam0:size":0.4,"renderer1:size":0.4},{"id":"25","source":"4790","target":"6363","true_color_b":"#FF4E00","true_color_w":"#FF4E00","expr_colorb":"#FF969F","expr_colorw":"#F96874","color":"#222222","type":"line","true_color":"#FF4E00","size":0.3,"read_cam0:size":0.4,"renderer1:size":0.4},{"id":"26","source":"7052","target":"7316","true_color_b":"#FF0000","true_color_w":"#FF0000","expr_colorb":"#FF9AA3","expr_colorw":"#FD727E","color":"#222222","type":"line","true_color":"#FF0000","size":0.3,"read_cam0:size":0.4,"renderer1:size":0.4},{"id":"27","source":"7052","target":"6613","true_color_b":"#FF8600","true_color_w":"#FF8600","expr_colorb":"#FF9AA3","expr_colorw":"#FD727E","color":"#222222","type":"line","true_color":"#FF8600","size":0.3,"read_cam0:size":0.4,"renderer1:size":0.4},{"id":"28","source":"7052","target":"468","true_color_b":"#FF5500","true_color_w":"#FF5500","expr_colorb":"#FF9AA3","expr_colorw":"#FD727E","color":"#222222","type":"line","true_color":"#FF5500","size":0.3,"read_cam0:size":0.4,"renderer1:size":0.4},{"id":"29","source":"7052","target":"5970","true_color_b":"#FF7F00","true_color_w":"#FF7F00","expr_colorb":"#FF9AA3","expr_colorw":"#FD727E","color":"#222222","type":"line","true_color":"#FF7F00","size":0.3,"read_cam0:size":0.4,"renderer1:size":0.4},{"id":"30","source":"7052","target":"2","true_color_b":"#FF5500","true_color_w":"#FF5500","expr_colorb":"#FF9AA3","expr_colorw":"#FD727E","color":"#222222","type":"line","true_color":"#FF5500","size":0.3,"read_cam0:size":0.4,"renderer1:size":0.4},{"id":"31","source":"7052","target":"351","true_color_b":"#FF7100","true_color_w":"#FF7100","expr_colorb":"#FF9AA3","expr_colorw":"#FD727E","color":"#222222","type":"line","true_color":"#FF7100","size":0.3,"read_cam0:size":0.4,"renderer1:size":0.4},{"id":"32","source":"6670","target":"10855","true_color_b":"#FFDF00","true_color_w":"#FFDF00","expr_colorb":"#FF9AA3","expr_colorw":"#FD727E","color":"#222222","type":"line","true_color":"#FFDF00","size":0.3,"read_cam0:size":0.4,"renderer1:size":0.4},{"id":"33","source":"6670","target":"9536","true_color_b":"#FF7C00","true_color_w":"#FF7C00","expr_colorb":"#FF98A1","expr_colorw":"#FB6D79","color":"#222222","type":"line","true_color":"#FF7C00","size":0.3,"read_cam0:size":0.4,"renderer1:size":0.4},{"id":"34","source":"7316","target":"23646","true_color_b":"#FF0000","true_color_w":"#FF0000","expr_colorb":"#BBFCBB","expr_colorw":"#89E989","color":"#222222","type":"line","true_color":"#FF0000","size":0.3,"read_cam0:size":0.4,"renderer1:size":0.4},{"id":"35","source":"7316","target":"771","true_color_b":"#FF0000","true_color_w":"#FF0000","expr_colorb":"#FF8F99","expr_colorw":"#F45966","color":"#222222","type":"line","true_color":"#FF0000","size":0.3,"read_cam0:size":0.4,"renderer1:size":0.4},{"id":"36","source":"7316","target":"4501","true_color_b":"#FF0000","true_color_w":"#FF0000","expr_colorb":"#FF818C","expr_colorw":"#EA3B4A","color":"#222222","type":"line","true_color":"#FF0000","size":0.3,"read_cam0:size":0.4,"renderer1:size":0.4},{"id":"37","source":"7316","target":"54504","true_color_b":"#FF0000","true_color_w":"#FF0000","expr_colorb":"#BBFCBB","expr_colorw":"#89E989","color":"#222222","type":"line","true_color":"#FF0000","size":0.3,"read_cam0:size":0.4,"renderer1:size":0.4},{"id":"38","source":"7316","target":"2203","true_color_b":"#FF0000","true_color_w":"#FF0000","expr_colorb":"#FF98A1","expr_colorw":"#FB6D79","color":"#222222","type":"line","true_color":"#FF0000","size":0.3,"read_cam0:size":0.4,"renderer1:size":0.4},{"id":"39","source":"7316","target":"5265","true_color_b":"#FF0000","true_color_w":"#FF0000","expr_colorb":"#FF939D","expr_colorw":"#F86370","color":"#222222","type":"line","true_color":"#FF0000","size":0.3,"read_cam0:size":0.4,"renderer1:size":0.4},{"id":"40","source":"7316","target":"27063","true_color_b":"#FF0000","true_color_w":"#FF0000","expr_colorb":"#FF969F","expr_colorw":"#F96874","color":"#222222","type":"line","true_color":"#FF0000","size":0.3,"read_cam0:size":0.4,"renderer1:size":0.4},{"id":"41","source":"7316","target":"1959","true_color_b":"#FF0000","true_color_w":"#FF0000","expr_colorb":"#FF9AA3","expr_colorw":"#FD727E","color":"#222222","type":"line","true_color":"#FF0000","size":0.3,"read_cam0:size":0.4,"renderer1:size":0.4},{"id":"42","source":"7316","target":"2710","true_color_b":"#FF0000","true_color_w":"#FF0000","expr_colorb":"#FF9AA3","expr_colorw":"#FD727E","color":"#222222","type":"line","true_color":"#FF0000","size":0.3,"read_cam0:size":0.4,"renderer1:size":0.4},{"id":"43","source":"7316","target":"3006","true_color_b":"#FF0000","true_color_w":"#FF0000","expr_colorb":"#FF9AA3","expr_colorw":"#FD727E","color":"#222222","type":"line","true_color":"#FF0000","size":0.3,"read_cam0:size":0.4,"renderer1:size":0.4},{"id":"44","source":"7316","target":"8338","true_color_b":"#FF0000","true_color_w":"#FF0000","expr_colorb":"#FF98A1","expr_colorw":"#FB6D79","color":"#222222","type":"line","true_color":"#FF0000","size":0.3,"read_cam0:size":0.4,"renderer1:size":0.4},{"id":"45","source":"7316","target":"55755","true_color_b":"#FF0000","true_color_w":"#FF0000","expr_colorb":"#FF9AA3","expr_colorw":"#FD727E","color":"#222222","type":"line","true_color":"#FF0000","size":0.3,"read_cam0:size":0.4,"renderer1:size":0.4},{"id":"46","source":"7316","target":"1728","true_color_b":"#FF0000","true_color_w":"#FF0000","expr_colorb":"#BEFDBE","expr_colorw":"#8CEB8C","color":"#222222","type":"line","true_color":"#FF0000","size":0.3,"read_cam0:size":0.4,"renderer1:size":0.4},{"id":"47","source":"7316","target":"1545","true_color_b":"#FF0000","true_color_w":"#FF0000","expr_colorb":"#FF9AA3","expr_colorw":"#FD727E","color":"#222222","type":"line","true_color":"#FF0000","size":0.3,"read_cam0:size":0.4,"renderer1:size":0.4},{"id":"48","source":"7316","target":"9050","true_color_b":"#FF0000","true_color_w":"#FF0000","expr_colorb":"#BEFDBE","expr_colorw":"#8CEB8C","color":"#222222","type":"line","true_color":"#FF0000","size":0.3,"read_cam0:size":0.4,"renderer1:size":0.4},{"id":"49","source":"7316","target":"8337","true_color_b":"#FF0000","true_color_w":"#FF0000","expr_colorb":"#FF969F","expr_colorw":"#F96874","color":"#222222","type":"line","true_color":"#FF0000","size":0.3,"read_cam0:size":0.4,"renderer1:size":0.4},{"id":"50","source":"7316","target":"6279","true_color_b":"#FF0000","true_color_w":"#FF0000","expr_colorb":"#FF9AA3","expr_colorw":"#FD727E","color":"#222222","type":"line","true_color":"#FF0000","size":0.3,"read_cam0:size":0.4,"renderer1:size":0.4},{"id":"51","source":"7316","target":"3099","true_color_b":"#FF0000","true_color_w":"#FF0000","expr_colorb":"#FF9AA3","expr_colorw":"#FD727E","color":"#222222","type":"line","true_color":"#FF0000","size":0.3,"read_cam0:size":0.4,"renderer1:size":0.4},{"id":"52","source":"7316","target":"3696","true_color_b":"#FF0000","true_color_w":"#FF0000","expr_colorb":"#FF9AA3","expr_colorw":"#FD727E","color":"#222222","type":"line","true_color":"#FF0000","size":0.3,"read_cam0:size":0.4,"renderer1:size":0.4},{"id":"53","source":"7316","target":"8751","true_color_b":"#FF0000","true_color_w":"#FF0000","expr_colorb":"#BEFDBE","expr_colorw":"#8CEB8C","color":"#222222","type":"line","true_color":"#FF0000","size":0.3,"read_cam0:size":0.4,"renderer1:size":0.4},{"id":"54","source":"7316","target":"9260","true_color_b":"#FF0000","true_color_w":"#FF0000","expr_colorb":"#FF98A1","expr_colorw":"#FB6D79","color":"#222222","type":"line","true_color":"#FF0000","size":0.3,"read_cam0:size":0.4,"renderer1:size":0.4},{"id":"55","source":"7316","target":"4257","true_color_b":"#FF0000","true_color_w":"#FF0000","expr_colorb":"#FF98A1","expr_colorw":"#FB6D79","color":"#222222","type":"line","true_color":"#FF0000","size":0.3,"read_cam0:size":0.4,"renderer1:size":0.4},{"id":"56","source":"7316","target":"7378","true_color_b":"#FF0000","true_color_w":"#FF0000","expr_colorb":"#FF9AA3","expr_colorw":"#FD727E","color":"#222222","type":"line","true_color":"#FF0000","size":0.3,"read_cam0:size":0.4,"renderer1:size":0.4},{"id":"57","source":"7316","target":"4744","true_color_b":"#FF0000","true_color_w":"#FF0000","expr_colorb":"#FF9AA3","expr_colorw":"#FD727E","color":"#222222","type":"line","true_color":"#FF0000","size":0.3,"read_cam0:size":0.4,"renderer1:size":0.4},{"id":"58","source":"7316","target":"23657","true_color_b":"#FF0000","true_color_w":"#FF0000","expr_colorb":"#FF9AA3","expr_colorw":"#FD727E","color":"#222222","type":"line","true_color":"#FF0000","size":0.3,"read_cam0:size":0.4,"renderer1:size":0.4},{"id":"59","source":"7316","target":"57414","true_color_b":"#FF0000","true_color_w":"#FF0000","expr_colorb":"#FF98A1","expr_colorw":"#FB6D79","color":"#222222","type":"line","true_color":"#FF0000","size":0.3,"read_cam0:size":0.4,"renderer1:size":0.4},{"id":"60","source":"7316","target":"1809","true_color_b":"#FF0000","true_color_w":"#FF0000","expr_colorb":"#FF98A1","expr_colorw":"#FB6D79","color":"#222222","type":"line","true_color":"#FF0000","size":0.3,"read_cam0:size":0.4,"renderer1:size":0.4},{"id":"61","source":"7316","target":"4496","true_color_b":"#FF0000","true_color_w":"#FF0000","expr_colorb":"#CF1424","expr_colorw":"#A9010F","color":"#222222","type":"line","true_color":"#FF0000","size":0.3,"read_cam0:size":0.4,"renderer1:size":0.4},{"id":"62","source":"7316","target":"6275","true_color_b":"#FF0000","true_color_w":"#FF0000","expr_colorb":"#BBFCBB","expr_colorw":"#89E989","color":"#222222","type":"line","true_color":"#FF0000","size":0.3,"read_cam0:size":0.4,"renderer1:size":0.4},{"id":"63","source":"7316","target":"22949","true_color_b":"#FF0000","true_color_w":"#FF0000","expr_colorb":"#FF98A1","expr_colorw":"#FB6D79","color":"#222222","type":"line","true_color":"#FF0000","size":0.3,"read_cam0:size":0.4,"renderer1:size":0.4},{"id":"64","source":"7316","target":"216","true_color_b":"#FF0000","true_color_w":"#FF0000","expr_colorb":"#B7FBB7","expr_colorw":"#86E786","color":"#222222","type":"line","true_color":"#FF0000","size":0.3,"read_cam0:size":0.4,"renderer1:size":0.4},{"id":"65","source":"7316","target":"6363","true_color_b":"#FF0000","true_color_w":"#FF0000","expr_colorb":"#FF969F","expr_colorw":"#F96874","color":"#222222","type":"line","true_color":"#FF0000","size":0.3,"read_cam0:size":0.4,"renderer1:size":0.4},{"id":"66","source":"7316","target":"4495","true_color_b":"#FF0000","true_color_w":"#FF0000","expr_colorb":"#BD0313","expr_colorw":"#96000D","color":"#222222","type":"line","true_color":"#FF0000","size":0.3,"read_cam0:size":0.4,"renderer1:size":0.4},{"id":"67","source":"7316","target":"214","true_color_b":"#FF0000","true_color_w":"#FF0000","expr_colorb":"#BEFDBE","expr_colorw":"#8CEB8C","color":"#222222","type":"line","true_color":"#FF0000","size":0.3,"read_cam0:size":0.4,"renderer1:size":0.4},{"id":"68","source":"7316","target":"54541","true_color_b":"#FF0000","true_color_w":"#FF0000","expr_colorb":"#FF9AA3","expr_colorw":"#FD727E","color":"#222222","type":"line","true_color":"#FF0000","size":0.3,"read_cam0:size":0.4,"renderer1:size":0.4},{"id":"69","source":"7316","target":"10544","true_color_b":"#FF0000","true_color_w":"#FF0000","expr_colorb":"#FF9AA3","expr_colorw":"#FD727E","color":"#222222","type":"line","true_color":"#FF0000","size":0.3,"read_cam0:size":0.4,"renderer1:size":0.4},{"id":"70","source":"7316","target":"9536","true_color_b":"#FF0000","true_color_w":"#FF0000","expr_colorb":"#FF98A1","expr_colorw":"#FB6D79","color":"#222222","type":"line","true_color":"#FF0000","size":0.3,"read_cam0:size":0.4,"renderer1:size":0.4},{"id":"71","source":"7316","target":"7106","true_color_b":"#FF0000","true_color_w":"#FF0000","expr_colorb":"#BEFDBE","expr_colorw":"#8CEB8C","color":"#222222","type":"line","true_color":"#FF0000","size":0.3,"read_cam0:size":0.4,"renderer1:size":0.4},{"id":"72","source":"7316","target":"4494","true_color_b":"#FF0000","true_color_w":"#FF0000","expr_colorb":"#FF7E8A","expr_colorw":"#E83645","color":"#222222","type":"line","true_color":"#FF0000","size":0.3,"read_cam0:size":0.4,"renderer1:size":0.4},{"id":"73","source":"7316","target":"2207","true_color_b":"#FF0000","true_color_w":"#FF0000","expr_colorb":"#FF9AA3","expr_colorw":"#FD727E","color":"#222222","type":"line","true_color":"#FF0000","size":0.3,"read_cam0:size":0.4,"renderer1:size":0.4},{"id":"74","source":"7316","target":"3988","true_color_b":"#FF0000","true_color_w":"#FF0000","expr_colorb":"#B7FBB7","expr_colorw":"#86E786","color":"#222222","type":"line","true_color":"#FF0000","size":0.3,"read_cam0:size":0.4,"renderer1:size":0.4},{"id":"75","source":"7316","target":"5872","true_color_b":"#FF0000","true_color_w":"#FF0000","expr_colorb":"#FF9AA3","expr_colorw":"#FD727E","color":"#222222","type":"line","true_color":"#FF0000","size":0.3,"read_cam0:size":0.4,"renderer1:size":0.4},{"id":"76","source":"7316","target":"10457","true_color_b":"#FF0000","true_color_w":"#FF0000","expr_colorb":"#AFF8AF","expr_colorw":"#7CE07C","color":"#222222","type":"line","true_color":"#FF0000","size":0.3,"read_cam0:size":0.4,"renderer1:size":0.4},{"id":"77","source":"7316","target":"117247","true_color_b":"#FF0000","true_color_w":"#FF0000","expr_colorb":"#FF98A1","expr_colorw":"#FB6D79","color":"#222222","type":"line","true_color":"#FF0000","size":0.3,"read_cam0:size":0.4,"renderer1:size":0.4},{"id":"78","source":"7316","target":"91663","true_color_b":"#FF0000","true_color_w":"#FF0000","expr_colorb":"#FF9AA3","expr_colorw":"#FD727E","color":"#222222","type":"line","true_color":"#FF0000","size":0.3,"read_cam0:size":0.4,"renderer1:size":0.4},{"id":"79","source":"7316","target":"54210","true_color_b":"#FF0000","true_color_w":"#FF0000","expr_colorb":"#FF98A1","expr_colorw":"#FB6D79","color":"#222222","type":"line","true_color":"#FF0000","size":0.3,"read_cam0:size":0.4,"renderer1:size":0.4},{"id":"80","source":"6667","target":"10855","true_color_b":"#FF8D00","true_color_w":"#FF8D00","expr_colorb":"#FF9AA3","expr_colorw":"#FD727E","color":"#222222","type":"line","true_color":"#FF8D00","size":0.3,"read_cam0:size":0.4,"renderer1:size":0.4},{"id":"81","source":"6667","target":"4257","true_color_b":"#FF8D00","true_color_w":"#FF8D00","expr_colorb":"#FF98A1","expr_colorw":"#FB6D79","color":"#222222","type":"line","true_color":"#FF8D00","size":0.3,"read_cam0:size":0.4,"renderer1:size":0.4},{"id":"82","source":"6667","target":"9536","true_color_b":"#FF8D00","true_color_w":"#FF8D00","expr_colorb":"#FF98A1","expr_colorw":"#FB6D79","color":"#222222","type":"line","true_color":"#FF8D00","size":0.3,"read_cam0:size":0.4,"renderer1:size":0.4},{"id":"83","source":"6667","target":"2207","true_color_b":"#FF8D00","true_color_w":"#FF8D00","expr_colorb":"#FF9AA3","expr_colorw":"#FD727E","color":"#222222","type":"line","true_color":"#FF8D00","size":0.3,"read_cam0:size":0.4,"renderer1:size":0.4},{"id":"84","source":"1958","target":"1959","true_color_b":"#FF9700","true_color_w":"#FF9700","expr_colorb":"#FF9AA3","expr_colorw":"#FD727E","color":"#222222","type":"line","true_color":"#FF9700","size":0.3,"read_cam0:size":0.4,"renderer1:size":0.4},{"id":"85","source":"1958","target":"5329","true_color_b":"#FF6700","true_color_w":"#FF6700","expr_colorb":"#FF98A1","expr_colorw":"#FB6D79","color":"#222222","type":"line","true_color":"#FF6700","size":0.3,"read_cam0:size":0.4,"renderer1:size":0.4},{"id":"86","source":"1958","target":"10855","true_color_b":"#FF9700","true_color_w":"#FF9700","expr_colorb":"#FF9AA3","expr_colorw":"#FD727E","color":"#222222","type":"line","true_color":"#FF9700","size":0.3,"read_cam0:size":0.4,"renderer1:size":0.4},{"id":"87","source":"1958","target":"9536","true_color_b":"#FF9700","true_color_w":"#FF9700","expr_colorb":"#FF98A1","expr_colorw":"#FB6D79","color":"#222222","type":"line","true_color":"#FF9700","size":0.3,"read_cam0:size":0.4,"renderer1:size":0.4},{"id":"88","source":"1958","target":"91663","true_color_b":"#FF9700","true_color_w":"#FF9700","expr_colorb":"#FF9AA3","expr_colorw":"#FD727E","color":"#222222","type":"line","true_color":"#FF9700","size":0.3,"read_cam0:size":0.4,"renderer1:size":0.4},{"id":"89","source":"22918","target":"10987","true_color_b":"#FF6A00","true_color_w":"#FF6A00","expr_colorb":"#FF969F","expr_colorw":"#F96874","color":"#222222","type":"line","true_color":"#FF6A00","size":0.3,"read_cam0:size":0.4,"renderer1:size":0.4},{"id":"90","source":"22918","target":"7917","true_color_b":"#FF6A00","true_color_w":"#FF6A00","expr_colorb":"#FF969F","expr_colorw":"#F96874","color":"#222222","type":"line","true_color":"#FF6A00","size":0.3,"read_cam0:size":0.4,"renderer1:size":0.4},{"id":"91","source":"22918","target":"29978","true_color_b":"#FF6A00","true_color_w":"#FF6A00","expr_colorb":"#FF969F","expr_colorw":"#F96874","color":"#222222","type":"line","true_color":"#FF6A00","size":0.3,"read_cam0:size":0.4,"renderer1:size":0.4},{"id":"92","source":"22918","target":"4615","true_color_b":"#FF6A00","true_color_w":"#FF6A00","expr_colorb":"#FF969F","expr_colorw":"#F96874","color":"#222222","type":"line","true_color":"#FF6A00","size":0.3,"read_cam0:size":0.4,"renderer1:size":0.4},{"id":"93","source":"22918","target":"55603","true_color_b":"#FF6A00","true_color_w":"#FF6A00","expr_colorb":"#FF969F","expr_colorw":"#F96874","color":"#222222","type":"line","true_color":"#FF6A00","size":0.3,"read_cam0:size":0.4,"renderer1:size":0.4},{"id":"94","source":"2357","target":"5603","true_color_b":"#FFA800","true_color_w":"#FFA800","expr_colorb":"#FF939D","expr_colorw":"#F86370","color":"#222222","type":"line","true_color":"#FFA800","size":0.3,"read_cam0:size":0.4,"renderer1:size":0.4},{"id":"95","source":"2357","target":"5595","true_color_b":"#FFB600","true_color_w":"#FFB600","expr_colorb":"#FF939D","expr_colorw":"#F86370","color":"#222222","type":"line","true_color":"#FFB600","size":0.3,"read_cam0:size":0.4,"renderer1:size":0.4},{"id":"96","source":"771","target":"5597","true_color_b":"#FFD100","true_color_w":"#FFD100","expr_colorb":"#FF8F99","expr_colorw":"#F45966","color":"#222222","type":"line","true_color":"#FFD100","size":0.3,"read_cam0:size":0.4,"renderer1:size":0.4},{"id":"97","source":"4501","target":"3172","true_color_b":"#FF6A00","true_color_w":"#FF6A00","expr_colorb":"#FF818C","expr_colorw":"#EA3B4A","color":"#222222","type":"line","true_color":"#FF6A00","size":0.3,"read_cam0:size":0.4,"renderer1:size":0.4},{"id":"98","source":"4501","target":"1994","true_color_b":"#FF6A00","true_color_w":"#FF6A00","expr_colorb":"#FF818C","expr_colorw":"#EA3B4A","color":"#222222","type":"line","true_color":"#FF6A00","size":0.3,"read_cam0:size":0.4,"renderer1:size":0.4},{"id":"99","source":"5597","target":"5473","true_color_b":"#FF8900","true_color_w":"#FF8900","expr_colorb":"#FF919B","expr_colorw":"#F65E6B","color":"#222222","type":"line","true_color":"#FF8900","size":0.3,"read_cam0:size":0.4,"renderer1:size":0.4},{"id":"100","source":"1839","target":"1956","true_color_b":"#FF6700","true_color_w":"#FF6700","expr_colorb":"#FF98A1","expr_colorw":"#FB6D79","color":"#222222","type":"line","true_color":"#FF6700","size":0.3,"read_cam0:size":0.4,"renderer1:size":0.4},{"id":"101","source":"1839","target":"960","true_color_b":"#FF6700","true_color_w":"#FF6700","expr_colorb":"#FF98A1","expr_colorw":"#FB6D79","color":"#222222","type":"line","true_color":"#FF6700","size":0.3,"read_cam0:size":0.4,"renderer1:size":0.4},{"id":"102","source":"1839","target":"6275","true_color_b":"#FF4E00","true_color_w":"#FF4E00","expr_colorb":"#BBFCBB","expr_colorw":"#89E989","color":"#222222","type":"line","true_color":"#FF4E00","size":0.3,"read_cam0:size":0.4,"renderer1:size":0.4},{"id":"103","source":"1839","target":"4316","true_color_b":"#FF6700","true_color_w":"#FF6700","expr_colorb":"#FF8892","expr_colorw":"#EF4A58","color":"#222222","type":"line","true_color":"#FF6700","size":0.3,"read_cam0:size":0.4,"renderer1:size":0.4},{"id":"104","source":"1839","target":"7421","true_color_b":"#FF6700","true_color_w":"#FF6700","expr_colorb":"#FF98A1","expr_colorw":"#FB6D79","color":"#222222","type":"line","true_color":"#FF6700","size":0.3,"read_cam0:size":0.4,"renderer1:size":0.4},{"id":"105","source":"1839","target":"604","true_color_b":"#FF6700","true_color_w":"#FF6700","expr_colorb":"#FF98A1","expr_colorw":"#FB6D79","color":"#222222","type":"line","true_color":"#FF6700","size":0.3,"read_cam0:size":0.4,"renderer1:size":0.4},{"id":"106","source":"5265","target":"1991","true_color_b":"#FF7100","true_color_w":"#FF7100","expr_colorb":"#FF939D","expr_colorw":"#F86370","color":"#222222","type":"line","true_color":"#FF7100","size":0.3,"read_cam0:size":0.4,"renderer1:size":0.4},{"id":"107","source":"5265","target":"3172","true_color_b":"#FF6A00","true_color_w":"#FF6A00","expr_colorb":"#FF939D","expr_colorw":"#F86370","color":"#222222","type":"line","true_color":"#FF6A00","size":0.3,"read_cam0:size":0.4,"renderer1:size":0.4},{"id":"108","source":"5265","target":"4035","true_color_b":"#FF7100","true_color_w":"#FF7100","expr_colorb":"#FF939D","expr_colorw":"#F86370","color":"#222222","type":"line","true_color":"#FF7100","size":0.3,"read_cam0:size":0.4,"renderer1:size":0.4},{"id":"109","source":"1959","target":"4772","true_color_b":"#FF7C00","true_color_w":"#FF7C00","expr_colorb":"#FF9AA3","expr_colorw":"#FD727E","color":"#222222","type":"line","true_color":"#FF7C00","size":0.3,"read_cam0:size":0.4,"renderer1:size":0.4},{"id":"110","source":"5329","target":"6613","true_color_b":"#FF6700","true_color_w":"#FF6700","expr_colorb":"#FF98A1","expr_colorw":"#FB6D79","color":"#222222","type":"line","true_color":"#FF6700","size":0.3,"read_cam0:size":0.4,"renderer1:size":0.4},{"id":"111","source":"5329","target":"1994","true_color_b":"#FF6700","true_color_w":"#FF6700","expr_colorb":"#FF98A1","expr_colorw":"#FB6D79","color":"#222222","type":"line","true_color":"#FF6700","size":0.3,"read_cam0:size":0.4,"renderer1:size":0.4},{"id":"112","source":"5329","target":"4035","true_color_b":"#FF6700","true_color_w":"#FF6700","expr_colorb":"#FF98A1","expr_colorw":"#FB6D79","color":"#222222","type":"line","true_color":"#FF6700","size":0.3,"read_cam0:size":0.4,"renderer1:size":0.4},{"id":"113","source":"5329","target":"8991","true_color_b":"#FF6700","true_color_w":"#FF6700","expr_colorb":"#FF98A1","expr_colorw":"#FB6D79","color":"#222222","type":"line","true_color":"#FF6700","size":0.3,"read_cam0:size":0.4,"renderer1:size":0.4},{"id":"114","source":"5329","target":"29978","true_color_b":"#FF6700","true_color_w":"#FF6700","expr_colorb":"#FF98A1","expr_colorw":"#FB6D79","color":"#222222","type":"line","true_color":"#FF6700","size":0.3,"read_cam0:size":0.4,"renderer1:size":0.4},{"id":"115","source":"5329","target":"3055","true_color_b":"#FF6700","true_color_w":"#FF6700","expr_colorb":"#FF98A1","expr_colorw":"#FB6D79","color":"#222222","type":"line","true_color":"#FF6700","size":0.3,"read_cam0:size":0.4,"renderer1:size":0.4},{"id":"116","source":"5329","target":"7448","true_color_b":"#FF6700","true_color_w":"#FF6700","expr_colorb":"#FF98A1","expr_colorw":"#FB6D79","color":"#222222","type":"line","true_color":"#FF6700","size":0.3,"read_cam0:size":0.4,"renderer1:size":0.4},{"id":"117","source":"5329","target":"6772","true_color_b":"#FF6700","true_color_w":"#FF6700","expr_colorb":"#FF98A1","expr_colorw":"#FB6D79","color":"#222222","type":"line","true_color":"#FF6700","size":0.3,"read_cam0:size":0.4,"renderer1:size":0.4},{"id":"118","source":"2710","target":"3172","true_color_b":"#FF6A00","true_color_w":"#FF6A00","expr_colorb":"#FF9AA3","expr_colorw":"#FD727E","color":"#222222","type":"line","true_color":"#FF6A00","size":0.3,"read_cam0:size":0.4,"renderer1:size":0.4},{"id":"119","source":"2710","target":"3164","true_color_b":"#FF8900","true_color_w":"#FF8900","expr_colorb":"#FF9AA3","expr_colorw":"#FD727E","color":"#222222","type":"line","true_color":"#FF8900","size":0.3,"read_cam0:size":0.4,"renderer1:size":0.4},{"id":"120","source":"3006","target":"3575","true_color_b":"#FF5200","true_color_w":"#FF5200","expr_colorb":"#FF9AA3","expr_colorw":"#FD727E","color":"#222222","type":"line","true_color":"#FF5200","size":0.3,"read_cam0:size":0.4,"renderer1:size":0.4},{"id":"121","source":"3006","target":"10987","true_color_b":"#FF5200","true_color_w":"#FF5200","expr_colorb":"#FF9AA3","expr_colorw":"#FD727E","color":"#222222","type":"line","true_color":"#FF5200","size":0.3,"read_cam0:size":0.4,"renderer1:size":0.4},{"id":"122","source":"3006","target":"1499","true_color_b":"#FF5200","true_color_w":"#FF5200","expr_colorb":"#FF9AA3","expr_colorw":"#FD727E","color":"#222222","type":"line","true_color":"#FF5200","size":0.3,"read_cam0:size":0.4,"renderer1:size":0.4},{"id":"123","source":"3006","target":"5603","true_color_b":"#FF5200","true_color_w":"#FF5200","expr_colorb":"#FF9AA3","expr_colorw":"#FD727E","color":"#222222","type":"line","true_color":"#FF5200","size":0.3,"read_cam0:size":0.4,"renderer1:size":0.4},{"id":"124","source":"3006","target":"8452","true_color_b":"#FF5200","true_color_w":"#FF5200","expr_colorb":"#FF9AA3","expr_colorw":"#FD727E","color":"#222222","type":"line","true_color":"#FF5200","size":0.3,"read_cam0:size":0.4,"renderer1:size":0.4},{"id":"125","source":"3006","target":"6613","true_color_b":"#FF5200","true_color_w":"#FF5200","expr_colorb":"#FF9AA3","expr_colorw":"#FD727E","color":"#222222","type":"line","true_color":"#FF5200","size":0.3,"read_cam0:size":0.4,"renderer1:size":0.4},{"id":"126","source":"8338","target":"6613","true_color_b":"#FF8600","true_color_w":"#FF8600","expr_colorb":"#FF98A1","expr_colorw":"#FB6D79","color":"#222222","type":"line","true_color":"#FF8600","size":0.3,"read_cam0:size":0.4,"renderer1:size":0.4},{"id":"127","source":"23643","target":"6275","true_color_b":"#FF4E00","true_color_w":"#FF4E00","expr_colorb":"#BBFCBB","expr_colorw":"#89E989","color":"#222222","type":"line","true_color":"#FF4E00","size":0.3,"read_cam0:size":0.4,"renderer1:size":0.4},{"id":"128","source":"3659","target":"3627","true_color_b":"#FF6E00","true_color_w":"#FF6E00","expr_colorb":"#A9F6A9","expr_colorw":"#76DB76","color":"#222222","type":"line","true_color":"#FF6E00","size":0.3,"read_cam0:size":0.4,"renderer1:size":0.4},{"id":"129","source":"3659","target":"10068","true_color_b":"#FFB200","true_color_w":"#FFB200","expr_colorb":"#BBFCBB","expr_colorw":"#89E989","color":"#222222","type":"line","true_color":"#FFB200","size":0.3,"read_cam0:size":0.4,"renderer1:size":0.4},{"id":"130","source":"3659","target":"6363","true_color_b":"#FF4E00","true_color_w":"#FF4E00","expr_colorb":"#FF969F","expr_colorw":"#F96874","color":"#222222","type":"line","true_color":"#FF4E00","size":0.3,"read_cam0:size":0.4,"renderer1:size":0.4},{"id":"131","source":"1991","target":"820","true_color_b":"#FF8D00","true_color_w":"#FF8D00","expr_colorb":"#B7FBB7","expr_colorw":"#86E786","color":"#222222","type":"line","true_color":"#FF8D00","size":0.3,"read_cam0:size":0.4,"renderer1:size":0.4},{"id":"132","source":"1508","target":"1471","true_color_b":"#FFE600","true_color_w":"#FFE600","expr_colorb":"#B7FBB7","expr_colorw":"#86E786","color":"#222222","type":"line","true_color":"#FFE600","size":0.3,"read_cam0:size":0.4,"renderer1:size":0.4},{"id":"133","source":"1508","target":"10544","true_color_b":"#FF7C00","true_color_w":"#FF7C00","expr_colorb":"#FF9AA3","expr_colorw":"#FD727E","color":"#222222","type":"line","true_color":"#FF7C00","size":0.3,"read_cam0:size":0.4,"renderer1:size":0.4},{"id":"134","source":"213","target":"5473","true_color_b":"#FF8900","true_color_w":"#FF8900","expr_colorb":"#FF919B","expr_colorw":"#F65E6B","color":"#222222","type":"line","true_color":"#FF8900","size":0.3,"read_cam0:size":0.4,"renderer1:size":0.4},{"id":"135","source":"213","target":"1471","true_color_b":"#FFE600","true_color_w":"#FFE600","expr_colorb":"#B7FBB7","expr_colorw":"#86E786","color":"#222222","type":"line","true_color":"#FFE600","size":0.3,"read_cam0:size":0.4,"renderer1:size":0.4},{"id":"136","source":"6367","target":"5970","true_color_b":"#FF7F00","true_color_w":"#FF7F00","expr_colorb":"#FF919B","expr_colorw":"#F65E6B","color":"#222222","type":"line","true_color":"#FF7F00","size":0.3,"read_cam0:size":0.4,"renderer1:size":0.4},{"id":"137","source":"6367","target":"6363","true_color_b":"#FF4E00","true_color_w":"#FF4E00","expr_colorb":"#FF919B","expr_colorw":"#F65E6B","color":"#222222","type":"line","true_color":"#FF4E00","size":0.3,"read_cam0:size":0.4,"renderer1:size":0.4},{"id":"138","source":"6367","target":"5971","true_color_b":"#FFE600","true_color_w":"#FFE600","expr_colorb":"#FF919B","expr_colorw":"#F65E6B","color":"#222222","type":"line","true_color":"#FFE600","size":0.3,"read_cam0:size":0.4,"renderer1:size":0.4},{"id":"139","source":"3575","target":"5473","true_color_b":"#FF8900","true_color_w":"#FF8900","expr_colorb":"#FF919B","expr_colorw":"#F65E6B","color":"#222222","type":"line","true_color":"#FF8900","size":0.3,"read_cam0:size":0.4,"renderer1:size":0.4},{"id":"140","source":"3575","target":"6275","true_color_b":"#FF4E00","true_color_w":"#FF4E00","expr_colorb":"#BBFCBB","expr_colorw":"#89E989","color":"#222222","type":"line","true_color":"#FF4E00","size":0.3,"read_cam0:size":0.4,"renderer1:size":0.4},{"id":"141","source":"1545","target":"3172","true_color_b":"#FF6A00","true_color_w":"#FF6A00","expr_colorb":"#FF9AA3","expr_colorw":"#FD727E","color":"#222222","type":"line","true_color":"#FF6A00","size":0.3,"read_cam0:size":0.4,"renderer1:size":0.4},{"id":"142","source":"5473","target":"1762","true_color_b":"#FF8900","true_color_w":"#FF8900","expr_colorb":"#FF919B","expr_colorw":"#F65E6B","color":"#222222","type":"line","true_color":"#FF8900","size":0.3,"read_cam0:size":0.4,"renderer1:size":0.4},{"id":"143","source":"5473","target":"3164","true_color_b":"#FF8900","true_color_w":"#FF8900","expr_colorb":"#FF919B","expr_colorw":"#F65E6B","color":"#222222","type":"line","true_color":"#FF8900","size":0.3,"read_cam0:size":0.4,"renderer1:size":0.4},{"id":"144","source":"6354","target":"1499","true_color_b":"#FF6000","true_color_w":"#FF6000","expr_colorb":"#FD737F","expr_colorw":"#E12434","color":"#222222","type":"line","true_color":"#FF6000","size":0.3,"read_cam0:size":0.4,"renderer1:size":0.4},{"id":"145","source":"6354","target":"1230","true_color_b":"#FF6000","true_color_w":"#FF6000","expr_colorb":"#FD737F","expr_colorw":"#E12434","color":"#222222","type":"line","true_color":"#FF6000","size":0.3,"read_cam0:size":0.4,"renderer1:size":0.4},{"id":"146","source":"6354","target":"1994","true_color_b":"#FF6000","true_color_w":"#FF6000","expr_colorb":"#FD737F","expr_colorw":"#E12434","color":"#222222","type":"line","true_color":"#FF6000","size":0.3,"read_cam0:size":0.4,"renderer1:size":0.4},{"id":"147","source":"6354","target":"1232","true_color_b":"#FF6000","true_color_w":"#FF6000","expr_colorb":"#FD737F","expr_colorw":"#E12434","color":"#222222","type":"line","true_color":"#FF6000","size":0.3,"read_cam0:size":0.4,"renderer1:size":0.4},{"id":"148","source":"6354","target":"51554","true_color_b":"#FF6000","true_color_w":"#FF6000","expr_colorb":"#FD737F","expr_colorw":"#E12434","color":"#222222","type":"line","true_color":"#FF6000","size":0.3,"read_cam0:size":0.4,"renderer1:size":0.4},{"id":"149","source":"6354","target":"604","true_color_b":"#FF6000","true_color_w":"#FF6000","expr_colorb":"#FD737F","expr_colorw":"#E12434","color":"#222222","type":"line","true_color":"#FF6000","size":0.3,"read_cam0:size":0.4,"renderer1:size":0.4},{"id":"150","source":"6354","target":"6778","true_color_b":"#FF6000","true_color_w":"#FF6000","expr_colorb":"#FD737F","expr_colorw":"#E12434","color":"#222222","type":"line","true_color":"#FF6000","size":0.3,"read_cam0:size":0.4,"renderer1:size":0.4},{"id":"151","source":"6354","target":"2833","true_color_b":"#FF6000","true_color_w":"#FF6000","expr_colorb":"#FD737F","expr_colorw":"#E12434","color":"#222222","type":"line","true_color":"#FF6000","size":0.3,"read_cam0:size":0.4,"renderer1:size":0.4},{"id":"152","source":"9050","target":"2885","true_color_b":"#FFD800","true_color_w":"#FFD800","expr_colorb":"#BEFDBE","expr_colorw":"#8CEB8C","color":"#222222","type":"line","true_color":"#FFD800","size":0.3,"read_cam0:size":0.4,"renderer1:size":0.4},{"id":"153","source":"146722","target":"351","true_color_b":"#FF7100","true_color_w":"#FF7100","expr_colorb":"#FF9AA3","expr_colorw":"#FD727E","color":"#222222","type":"line","true_color":"#FF7100","size":0.3,"read_cam0:size":0.4,"renderer1:size":0.4},{"id":"154","source":"8337","target":"3172","true_color_b":"#FF6A00","true_color_w":"#FF6A00","expr_colorb":"#FF969F","expr_colorw":"#F96874","color":"#222222","type":"line","true_color":"#FF6A00","size":0.3,"read_cam0:size":0.4,"renderer1:size":0.4},{"id":"155","source":"8337","target":"6613","true_color_b":"#FF8600","true_color_w":"#FF8600","expr_colorb":"#FF969F","expr_colorw":"#F96874","color":"#222222","type":"line","true_color":"#FF8600","size":0.3,"read_cam0:size":0.4,"renderer1:size":0.4},{"id":"156","source":"8337","target":"3065","true_color_b":"#FF6700","true_color_w":"#FF6700","expr_colorb":"#FF969F","expr_colorw":"#F96874","color":"#222222","type":"line","true_color":"#FF6700","size":0.3,"read_cam0:size":0.4,"renderer1:size":0.4},{"id":"157","source":"8337","target":"10250","true_color_b":"#FF6700","true_color_w":"#FF6700","expr_colorb":"#FF969F","expr_colorw":"#F96874","color":"#222222","type":"line","true_color":"#FF6700","size":0.3,"read_cam0:size":0.4,"renderer1:size":0.4},{"id":"158","source":"8337","target":"351","true_color_b":"#FF7100","true_color_w":"#FF7100","expr_colorb":"#FF969F","expr_colorw":"#F96874","color":"#222222","type":"line","true_color":"#FF7100","size":0.3,"read_cam0:size":0.4,"renderer1:size":0.4},{"id":"159","source":"6279","target":"1762","true_color_b":"#FF6300","true_color_w":"#FF6300","expr_colorb":"#FF9AA3","expr_colorw":"#FD727E","color":"#222222","type":"line","true_color":"#FF6300","size":0.3,"read_cam0:size":0.4,"renderer1:size":0.4},{"id":"160","source":"6279","target":"10987","true_color_b":"#FF6300","true_color_w":"#FF6300","expr_colorb":"#FF9AA3","expr_colorw":"#FD727E","color":"#222222","type":"line","true_color":"#FF6300","size":0.3,"read_cam0:size":0.4,"renderer1:size":0.4},{"id":"161","source":"6279","target":"3276","true_color_b":"#FF6300","true_color_w":"#FF6300","expr_colorb":"#FF9AA3","expr_colorw":"#FD727E","color":"#222222","type":"line","true_color":"#FF6300","size":0.3,"read_cam0:size":0.4,"renderer1:size":0.4},{"id":"162","source":"6279","target":"351","true_color_b":"#FF7100","true_color_w":"#FF7100","expr_colorb":"#FF9AA3","expr_colorw":"#FD727E","color":"#222222","type":"line","true_color":"#FF7100","size":0.3,"read_cam0:size":0.4,"renderer1:size":0.4},{"id":"163","source":"4084","target":"1051","true_color_b":"#FF6E00","true_color_w":"#FF6E00","expr_colorb":"#FF9AA3","expr_colorw":"#FD727E","color":"#222222","type":"line","true_color":"#FF6E00","size":0.3,"read_cam0:size":0.4,"renderer1:size":0.4},{"id":"164","source":"4084","target":"7421","true_color_b":"#FF8900","true_color_w":"#FF8900","expr_colorb":"#FF9AA3","expr_colorw":"#FD727E","color":"#222222","type":"line","true_color":"#FF8900","size":0.3,"read_cam0:size":0.4,"renderer1:size":0.4},{"id":"165","source":"4084","target":"3065","true_color_b":"#FF8900","true_color_w":"#FF8900","expr_colorb":"#FF9AA3","expr_colorw":"#FD727E","color":"#222222","type":"line","true_color":"#FF8900","size":0.3,"read_cam0:size":0.4,"renderer1:size":0.4},{"id":"166","source":"4084","target":"351","true_color_b":"#FF7100","true_color_w":"#FF7100","expr_colorb":"#FF9AA3","expr_colorw":"#FD727E","color":"#222222","type":"line","true_color":"#FF7100","size":0.3,"read_cam0:size":0.4,"renderer1:size":0.4},{"id":"167","source":"4084","target":"5435","true_color_b":"#FF8900","true_color_w":"#FF8900","expr_colorb":"#FF9AA3","expr_colorw":"#FD727E","color":"#222222","type":"line","true_color":"#FF8900","size":0.3,"read_cam0:size":0.4,"renderer1:size":0.4},{"id":"168","source":"3276","target":"3627","true_color_b":"#FF6E00","true_color_w":"#FF6E00","expr_colorb":"#A9F6A9","expr_colorw":"#76DB76","color":"#222222","type":"line","true_color":"#FF6E00","size":0.3,"read_cam0:size":0.4,"renderer1:size":0.4},{"id":"169","source":"820","target":"6688","true_color_b":"#FF8D00","true_color_w":"#FF8D00","expr_colorb":"#B7FBB7","expr_colorw":"#86E786","color":"#222222","type":"line","true_color":"#FF8D00","size":0.3,"read_cam0:size":0.4,"renderer1:size":0.4},{"id":"170","source":"820","target":"7421","true_color_b":"#FF8200","true_color_w":"#FF8200","expr_colorb":"#B7FBB7","expr_colorw":"#86E786","color":"#222222","type":"line","true_color":"#FF8200","size":0.3,"read_cam0:size":0.4,"renderer1:size":0.4},{"id":"171","source":"2208","target":"1051","true_color_b":"#FF6E00","true_color_w":"#FF6E00","expr_colorb":"#FF98A1","expr_colorw":"#FB6D79","color":"#222222","type":"line","true_color":"#FF6E00","size":0.3,"read_cam0:size":0.4,"renderer1:size":0.4},{"id":"172","source":"2208","target":"4772","true_color_b":"#FF6E00","true_color_w":"#FF6E00","expr_colorb":"#FF98A1","expr_colorw":"#FB6D79","color":"#222222","type":"line","true_color":"#FF6E00","size":0.3,"read_cam0:size":0.4,"renderer1:size":0.4},{"id":"173","source":"2208","target":"2534","true_color_b":"#FF6E00","true_color_w":"#FF6E00","expr_colorb":"#FF98A1","expr_colorw":"#FB6D79","color":"#222222","type":"line","true_color":"#FF6E00","size":0.3,"read_cam0:size":0.4,"renderer1:size":0.4},{"id":"174","source":"2208","target":"604","true_color_b":"#FF6E00","true_color_w":"#FF6E00","expr_colorb":"#FF98A1","expr_colorw":"#FB6D79","color":"#222222","type":"line","true_color":"#FF6E00","size":0.3,"read_cam0:size":0.4,"renderer1:size":0.4},{"id":"175","source":"2208","target":"6772","true_color_b":"#FF6E00","true_color_w":"#FF6E00","expr_colorb":"#FF98A1","expr_colorw":"#FB6D79","color":"#222222","type":"line","true_color":"#FF6E00","size":0.3,"read_cam0:size":0.4,"renderer1:size":0.4},{"id":"176","source":"2208","target":"6778","true_color_b":"#FF6E00","true_color_w":"#FF6E00","expr_colorb":"#FF98A1","expr_colorw":"#FB6D79","color":"#222222","type":"line","true_color":"#FF6E00","size":0.3,"read_cam0:size":0.4,"renderer1:size":0.4},{"id":"177","source":"3172","target":"4257","true_color_b":"#FF6A00","true_color_w":"#FF6A00","expr_colorb":"#FF98A1","expr_colorw":"#FB6D79","color":"#222222","type":"line","true_color":"#FF6A00","size":0.3,"read_cam0:size":0.4,"renderer1:size":0.4},{"id":"178","source":"3172","target":"4496","true_color_b":"#FF6A00","true_color_w":"#FF6A00","expr_colorb":"#CF1424","expr_colorw":"#A9010F","color":"#222222","type":"line","true_color":"#FF6A00","size":0.3,"read_cam0:size":0.4,"renderer1:size":0.4},{"id":"179","source":"3172","target":"56666","true_color_b":"#FF6A00","true_color_w":"#FF6A00","expr_colorb":"#FF98A1","expr_colorw":"#FB6D79","color":"#222222","type":"line","true_color":"#FF6A00","size":0.3,"read_cam0:size":0.4,"renderer1:size":0.4},{"id":"180","source":"3172","target":"216","true_color_b":"#FF6A00","true_color_w":"#FF6A00","expr_colorb":"#B7FBB7","expr_colorw":"#86E786","color":"#222222","type":"line","true_color":"#FF6A00","size":0.3,"read_cam0:size":0.4,"renderer1:size":0.4},{"id":"181","source":"3172","target":"3290","true_color_b":"#FF6A00","true_color_w":"#FF6A00","expr_colorb":"#FF969F","expr_colorw":"#F96874","color":"#222222","type":"line","true_color":"#FF6A00","size":0.3,"read_cam0:size":0.4,"renderer1:size":0.4},{"id":"182","source":"1956","target":"214","true_color_b":"#FF8600","true_color_w":"#FF8600","expr_colorb":"#BEFDBE","expr_colorw":"#8CEB8C","color":"#222222","type":"line","true_color":"#FF8600","size":0.3,"read_cam0:size":0.4,"renderer1:size":0.4},{"id":"183","source":"1080","target":"56675","true_color_b":"#FFE900","true_color_w":"#FFE900","expr_colorb":"#FF9AA3","expr_colorw":"#FD727E","color":"#222222","type":"line","true_color":"#FFE900","size":0.3,"read_cam0:size":0.4,"renderer1:size":0.4},{"id":"184","source":"1051","target":"10068","true_color_b":"#FF6E00","true_color_w":"#FF6E00","expr_colorb":"#BBFCBB","expr_colorw":"#89E989","color":"#222222","type":"line","true_color":"#FF6E00","size":0.3,"read_cam0:size":0.4,"renderer1:size":0.4},{"id":"185","source":"1051","target":"1594","true_color_b":"#FF6E00","true_color_w":"#FF6E00","expr_colorb":"#FF98A1","expr_colorw":"#FB6D79","color":"#222222","type":"line","true_color":"#FF6E00","size":0.3,"read_cam0:size":0.4,"renderer1:size":0.4},{"id":"186","source":"177","target":"6275","true_color_b":"#FF4E00","true_color_w":"#FF4E00","expr_colorb":"#BBFCBB","expr_colorw":"#89E989","color":"#222222","type":"line","true_color":"#FF4E00","size":0.3,"read_cam0:size":0.4,"renderer1:size":0.4},{"id":"187","source":"177","target":"6283","true_color_b":"#FF9300","true_color_w":"#FF9300","expr_colorb":"#FF969F","expr_colorw":"#F96874","color":"#222222","type":"line","true_color":"#FF9300","size":0.3,"read_cam0:size":0.4,"renderer1:size":0.4},{"id":"188","source":"3099","target":"6613","true_color_b":"#FF8600","true_color_w":"#FF8600","expr_colorb":"#FF9AA3","expr_colorw":"#FD727E","color":"#222222","type":"line","true_color":"#FF8600","size":0.3,"read_cam0:size":0.4,"renderer1:size":0.4},{"id":"189","source":"3099","target":"1994","true_color_b":"#FF6A00","true_color_w":"#FF6A00","expr_colorb":"#FF9AA3","expr_colorw":"#FD727E","color":"#222222","type":"line","true_color":"#FF6A00","size":0.3,"read_cam0:size":0.4,"renderer1:size":0.4},{"id":"190","source":"3099","target":"5730","true_color_b":"#FF7500","true_color_w":"#FF7500","expr_colorb":"#FF9AA3","expr_colorw":"#FD727E","color":"#222222","type":"line","true_color":"#FF7500","size":0.3,"read_cam0:size":0.4,"renderer1:size":0.4},{"id":"191","source":"4772","target":"1513","true_color_b":"#FF7F00","true_color_w":"#FF7F00","expr_colorb":"#BEFDBE","expr_colorw":"#8CEB8C","color":"#222222","type":"line","true_color":"#FF7F00","size":0.3,"read_cam0:size":0.4,"renderer1:size":0.4},{"id":"192","source":"8751","target":"2885","true_color_b":"#FF6700","true_color_w":"#FF6700","expr_colorb":"#BEFDBE","expr_colorw":"#8CEB8C","color":"#222222","type":"line","true_color":"#FF6700","size":0.3,"read_cam0:size":0.4,"renderer1:size":0.4},{"id":"193","source":"8751","target":"3055","true_color_b":"#FF6700","true_color_w":"#FF6700","expr_colorb":"#BEFDBE","expr_colorw":"#8CEB8C","color":"#222222","type":"line","true_color":"#FF6700","size":0.3,"read_cam0:size":0.4,"renderer1:size":0.4},{"id":"194","source":"8751","target":"2534","true_color_b":"#FF6700","true_color_w":"#FF6700","expr_colorb":"#BEFDBE","expr_colorw":"#8CEB8C","color":"#222222","type":"line","true_color":"#FF6700","size":0.3,"read_cam0:size":0.4,"renderer1:size":0.4},{"id":"195","source":"8751","target":"5595","true_color_b":"#FF6700","true_color_w":"#FF6700","expr_colorb":"#BEFDBE","expr_colorw":"#8CEB8C","color":"#222222","type":"line","true_color":"#FF6700","size":0.3,"read_cam0:size":0.4,"renderer1:size":0.4},{"id":"196","source":"51284","target":"4615","true_color_b":"#FF9A00","true_color_w":"#FF9A00","expr_colorb":"#BEFDBE","expr_colorw":"#8CEB8C","color":"#222222","type":"line","true_color":"#FF9A00","size":0.3,"read_cam0:size":0.4,"renderer1:size":0.4},{"id":"197","source":"51284","target":"604","true_color_b":"#FF6E00","true_color_w":"#FF6E00","expr_colorb":"#BEFDBE","expr_colorw":"#8CEB8C","color":"#222222","type":"line","true_color":"#FF6E00","size":0.3,"read_cam0:size":0.4,"renderer1:size":0.4},{"id":"198","source":"3563","target":"604","true_color_b":"#FF6E00","true_color_w":"#FF6E00","expr_colorb":"#FF969F","expr_colorw":"#F96874","color":"#222222","type":"line","true_color":"#FF6E00","size":0.3,"read_cam0:size":0.4,"renderer1:size":0.4},{"id":"199","source":"960","target":"23657","true_color_b":"#FFAB00","true_color_w":"#FFAB00","expr_colorb":"#FF9AA3","expr_colorw":"#FD727E","color":"#222222","type":"line","true_color":"#FFAB00","size":0.3,"read_cam0:size":0.4,"renderer1:size":0.4},{"id":"200","source":"960","target":"4316","true_color_b":"#FFAB00","true_color_w":"#FFAB00","expr_colorb":"#FF8892","expr_colorw":"#EF4A58","color":"#222222","type":"line","true_color":"#FFAB00","size":0.3,"read_cam0:size":0.4,"renderer1:size":0.4},{"id":"201","source":"57414","target":"3981","true_color_b":"#FF9E00","true_color_w":"#FF9E00","expr_colorb":"#FF98A1","expr_colorw":"#FB6D79","color":"#222222","type":"line","true_color":"#FF9E00","size":0.3,"read_cam0:size":0.4,"renderer1:size":0.4},{"id":"202","source":"3627","target":"5970","true_color_b":"#FF6E00","true_color_w":"#FF6E00","expr_colorb":"#A9F6A9","expr_colorw":"#76DB76","color":"#222222","type":"line","true_color":"#FF6E00","size":0.3,"read_cam0:size":0.4,"renderer1:size":0.4},{"id":"203","source":"3627","target":"1232","true_color_b":"#FF6E00","true_color_w":"#FF6E00","expr_colorb":"#A9F6A9","expr_colorw":"#76DB76","color":"#222222","type":"line","true_color":"#FF6E00","size":0.3,"read_cam0:size":0.4,"renderer1:size":0.4},{"id":"204","source":"3627","target":"6772","true_color_b":"#FF6E00","true_color_w":"#FF6E00","expr_colorb":"#A9F6A9","expr_colorw":"#76DB76","color":"#222222","type":"line","true_color":"#FF6E00","size":0.3,"read_cam0:size":0.4,"renderer1:size":0.4},{"id":"205","source":"3627","target":"2833","true_color_b":"#FF6E00","true_color_w":"#FF6E00","expr_colorb":"#A9F6A9","expr_colorw":"#76DB76","color":"#222222","type":"line","true_color":"#FF6E00","size":0.3,"read_cam0:size":0.4,"renderer1:size":0.4},{"id":"206","source":"3627","target":"5435","true_color_b":"#FF6E00","true_color_w":"#FF6E00","expr_colorb":"#A9F6A9","expr_colorw":"#76DB76","color":"#222222","type":"line","true_color":"#FF6E00","size":0.3,"read_cam0:size":0.4,"renderer1:size":0.4},{"id":"207","source":"6035","target":"5970","true_color_b":"#FF7F00","true_color_w":"#FF7F00","expr_colorb":"#A9F6A9","expr_colorw":"#76DB76","color":"#222222","type":"line","true_color":"#FF7F00","size":0.3,"read_cam0:size":0.4,"renderer1:size":0.4},{"id":"208","source":"8452","target":"10215","true_color_b":"#FFFF18","true_color_w":"#FFFF18","expr_colorb":"#FF98A1","expr_colorw":"#FB6D79","color":"#222222","type":"line","true_color":"#FFFF18","size":0.3,"read_cam0:size":0.4,"renderer1:size":0.4},{"id":"209","source":"2015","target":"6688","true_color_b":"#FF8D00","true_color_w":"#FF8D00","expr_colorb":"#FF9AA3","expr_colorw":"#FD727E","color":"#222222","type":"line","true_color":"#FF8D00","size":0.3,"read_cam0:size":0.4,"renderer1:size":0.4},{"id":"210","source":"468","target":"3101","true_color_b":"#FFA800","true_color_w":"#FFA800","expr_colorb":"#FF9AA3","expr_colorw":"#FD727E","color":"#222222","type":"line","true_color":"#FFA800","size":0.3,"read_cam0:size":0.4,"renderer1:size":0.4},{"id":"211","source":"5970","target":"6363","true_color_b":"#FF4E00","true_color_w":"#FF4E00","expr_colorb":"#FF969F","expr_colorw":"#F96874","color":"#222222","type":"line","true_color":"#FF4E00","size":0.3,"read_cam0:size":0.4,"renderer1:size":0.4},{"id":"212","source":"5970","target":"214","true_color_b":"#FF7F00","true_color_w":"#FF7F00","expr_colorb":"#BEFDBE","expr_colorw":"#8CEB8C","color":"#222222","type":"line","true_color":"#FF7F00","size":0.3,"read_cam0:size":0.4,"renderer1:size":0.4},{"id":"213","source":"2","target":"56729","true_color_b":"#FF9300","true_color_w":"#FF9300","expr_colorb":"#FF969F","expr_colorw":"#F96874","color":"#222222","type":"line","true_color":"#FF9300","size":0.3,"read_cam0:size":0.4,"renderer1:size":0.4},{"id":"214","source":"1230","target":"6346","true_color_b":"#FFFF22","true_color_w":"#FFFF22","expr_colorb":"#FF919B","expr_colorw":"#F65E6B","color":"#222222","type":"line","true_color":"#FFFF22","size":0.3,"read_cam0:size":0.4,"renderer1:size":0.4},{"id":"215","source":"6275","target":"7917","true_color_b":"#FF4E00","true_color_w":"#FF4E00","expr_colorb":"#BBFCBB","expr_colorw":"#89E989","color":"#222222","type":"line","true_color":"#FF4E00","size":0.3,"read_cam0:size":0.4,"renderer1:size":0.4},{"id":"216","source":"6275","target":"8991","true_color_b":"#FF4E00","true_color_w":"#FF4E00","expr_colorb":"#BBFCBB","expr_colorw":"#89E989","color":"#222222","type":"line","true_color":"#FF4E00","size":0.3,"read_cam0:size":0.4,"renderer1:size":0.4},{"id":"217","source":"1994","target":"3988","true_color_b":"#FF6A00","true_color_w":"#FF6A00","expr_colorb":"#B7FBB7","expr_colorw":"#86E786","color":"#222222","type":"line","true_color":"#FF6A00","size":0.3,"read_cam0:size":0.4,"renderer1:size":0.4},{"id":"218","source":"1994","target":"91663","true_color_b":"#FF6A00","true_color_w":"#FF6A00","expr_colorb":"#FF9AA3","expr_colorw":"#FD727E","color":"#222222","type":"line","true_color":"#FF6A00","size":0.3,"read_cam0:size":0.4,"renderer1:size":0.4},{"id":"219","source":"1994","target":"56675","true_color_b":"#FF6A00","true_color_w":"#FF6A00","expr_colorb":"#FF9AA3","expr_colorw":"#FD727E","color":"#222222","type":"line","true_color":"#FF6A00","size":0.3,"read_cam0:size":0.4,"renderer1:size":0.4},{"id":"220","source":"3101","target":"4286","true_color_b":"#FFA800","true_color_w":"#FFA800","expr_colorb":"#FF9AA3","expr_colorw":"#FD727E","color":"#222222","type":"line","true_color":"#FFA800","size":0.3,"read_cam0:size":0.4,"renderer1:size":0.4},{"id":"221","source":"3101","target":"5730","true_color_b":"#FFA800","true_color_w":"#FFA800","expr_colorb":"#FF9AA3","expr_colorw":"#FD727E","color":"#222222","type":"line","true_color":"#FFA800","size":0.3,"read_cam0:size":0.4,"renderer1:size":0.4},{"id":"222","source":"56666","target":"2885","true_color_b":"#FFD800","true_color_w":"#FFD800","expr_colorb":"#FF98A1","expr_colorw":"#FB6D79","color":"#222222","type":"line","true_color":"#FFD800","size":0.3,"read_cam0:size":0.4,"renderer1:size":0.4},{"id":"223","source":"6363","target":"51554","true_color_b":"#FF4E00","true_color_w":"#FF4E00","expr_colorb":"#FF969F","expr_colorw":"#F96874","color":"#222222","type":"line","true_color":"#FF4E00","size":0.3,"read_cam0:size":0.4,"renderer1:size":0.4},{"id":"224","source":"6363","target":"5971","true_color_b":"#FF4E00","true_color_w":"#FF4E00","expr_colorb":"#FF969F","expr_colorw":"#F96874","color":"#222222","type":"line","true_color":"#FF4E00","size":0.3,"read_cam0:size":0.4,"renderer1:size":0.4},{"id":"225","source":"6363","target":"6772","true_color_b":"#FF4E00","true_color_w":"#FF4E00","expr_colorb":"#FF969F","expr_colorw":"#F96874","color":"#222222","type":"line","true_color":"#FF4E00","size":0.3,"read_cam0:size":0.4,"renderer1:size":0.4},{"id":"226","source":"6346","target":"6778","true_color_b":"#FF9A00","true_color_w":"#FF9A00","expr_colorb":"#FF919B","expr_colorw":"#F65E6B","color":"#222222","type":"line","true_color":"#FF9A00","size":0.3,"read_cam0:size":0.4,"renderer1:size":0.4},{"id":"227","source":"3981","target":"1513","true_color_b":"#FF7F00","true_color_w":"#FF7F00","expr_colorb":"#BEFDBE","expr_colorw":"#8CEB8C","color":"#222222","type":"line","true_color":"#FF7F00","size":0.3,"read_cam0:size":0.4,"renderer1:size":0.4},{"id":"228","source":"4286","target":"1513","true_color_b":"#FF7F00","true_color_w":"#FF7F00","expr_colorb":"#BEFDBE","expr_colorw":"#8CEB8C","color":"#222222","type":"line","true_color":"#FF7F00","size":0.3,"read_cam0:size":0.4,"renderer1:size":0.4},{"id":"229","source":"6688","target":"1513","true_color_b":"#FF7F00","true_color_w":"#FF7F00","expr_colorb":"#BEFDBE","expr_colorw":"#8CEB8C","color":"#222222","type":"line","true_color":"#FF7F00","size":0.3,"read_cam0:size":0.4,"renderer1:size":0.4},{"id":"230","source":"6369","target":"1232","true_color_b":"#FF9000","true_color_w":"#FF9000","expr_colorb":"#FF7783","expr_colorw":"#E32737","color":"#222222","type":"line","true_color":"#FF9000","size":0.3,"read_cam0:size":0.4,"renderer1:size":0.4},{"id":"231","source":"214","target":"5435","true_color_b":"#FF8600","true_color_w":"#FF8600","expr_colorb":"#BEFDBE","expr_colorw":"#8CEB8C","color":"#222222","type":"line","true_color":"#FF8600","size":0.3,"read_cam0:size":0.4,"renderer1:size":0.4},{"id":"232","source":"5654","target":"55603","true_color_b":"#FF9300","true_color_w":"#FF9300","expr_colorb":"#BBFCBB","expr_colorw":"#89E989","color":"#222222","type":"line","true_color":"#FF9300","size":0.3,"read_cam0:size":0.4,"renderer1:size":0.4},{"id":"233","source":"4499","target":"5971","true_color_b":"#FF9300","true_color_w":"#FF9300","expr_colorb":"#FA6976","expr_colorw":"#DC2030","color":"#222222","type":"line","true_color":"#FF9300","size":0.3,"read_cam0:size":0.4,"renderer1:size":0.4},{"id":"234","source":"10215","target":"10250","true_color_b":"#FFAF00","true_color_w":"#FFAF00","expr_colorb":"#FF98A1","expr_colorw":"#FB6D79","color":"#222222","type":"line","true_color":"#FFAF00","size":0.3,"read_cam0:size":0.4,"renderer1:size":0.4},{"id":"235","source":"2932","target":"54541","true_color_b":"#FF7800","true_color_w":"#FF7800","expr_colorb":"#FF9AA3","expr_colorw":"#FD727E","color":"#222222","type":"line","true_color":"#FF7800","size":0.3,"read_cam0:size":0.4,"renderer1:size":0.4},{"id":"236","source":"2932","target":"1474","true_color_b":"#FF9300","true_color_w":"#FF9300","expr_colorb":"#BBFCBB","expr_colorw":"#89E989","color":"#222222","type":"line","true_color":"#FF9300","size":0.3,"read_cam0:size":0.4,"renderer1:size":0.4},{"id":"237","source":"7099","target":"54210","true_color_b":"#FFB600","true_color_w":"#FFB600","expr_colorb":"#FF98A1","expr_colorw":"#FB6D79","color":"#222222","type":"line","true_color":"#FFB600","size":0.3,"read_cam0:size":0.4,"renderer1:size":0.4}],"org":"hsa","analType":"genelist","naviString":"network","modules":"25;23;2.7e-07;7316->4501->54504->2203->27063->55755->1728->1545->3172->3696->9260->4257->7378->4744->1809->4496->22949->216->4495->7106->4494->3290->5872->10457->117247||37;21;0.000446;6280->1462->7052->1839->1959->5329->3006->8338->6354->6279->10987->3276->2208->1956->1080->3099->4772->3563->960->23657->3627->1499->6613->6275->1994->4316->214->8991->51554->7448->3988->604->6772->2833->5435->91663->56675||15;8;0.0188;9450->929->5265->23643->1991->146722->8337->4084->820->7421->4035->3065->7099->351->54210||10;6;0.138;4790->23646->3659->6367->1051->6035->10068->1594->5970->6363||7;3;0.0425;57414->468->3101->3981->4286->5730->1513||6;3;0.0975;6670->6667->1958->10855->9536->2207||7;3;0.268;771->5597->2710->3575->5473->1762->3164||6;3;0.293;9050->8751->56666->2885->3055->2534||5;2;0.651;22918->51284->7917->29978->4615","tblNm":"hsa_innate","nodeTypes":["Protein","Seed"],"nodeColors":["#BD0313","#BD0313"],"idType":"entrez","background":["#f5f5f5","#0066CC"]}
