# Supplementary material for: Facilitating pathway and network based analysis of RNA-Seq data with pathlinkR
Source: PLoS Comput Biol. 2024 Sep 16;20(9):e1012422. doi: 10.1371/journal.pcbi.1012422 (PMC11404784; doi:10.1371/journal.pcbi.1012422)
Supplement: S1 SourceCode — (TAR.GZ) [file pcbi.1012422.s001.tar.gz › pathlinkR/inst/script/groupedPathwayColours.R]

# Load packages -----------------------------------------------------------

library(dplyr)


# Create colour list ------------------------------------------------------

# Use the colours from one of the RColorBrewer sets, plus one custom colour
# as the eighth from the set is grey, which I'd like to avoid using here.
groupedPathwayColours <- c(
  RColorBrewer::brewer.pal(n=7, name="Set2"),
  "#A65628"
)

names(groupedPathwayColours) <- c(
  "Cell Process",
  "Cell Replication",
  "Signaling",
  "Tissue Function",
  "Immune/Hemostasis",
  "Metabolism",
  "Gene Expression",
  "Disease"
)


# Save the data -----------------------------------------------------------

usethis::use_data(groupedPathwayColours, overwrite=TRUE)
