# Supplementary material for: Facilitating pathway and network based analysis of RNA-Seq data with pathlinkR
Source: PLoS Comput Biol. 2024 Sep 16;20(9):e1012422. doi: 10.1371/journal.pcbi.1012422 (PMC11404784; doi:10.1371/journal.pcbi.1012422)
Supplement: S1 SourceCode — (TAR.GZ) [file pcbi.1012422.s001.tar.gz › pathlinkR/inst/script/networkAnalystExample.txt]

The included example network was created from NetworkAnalyst:
https://networkanalyst.ca. Steps to reproduce this data are listed below:
- Select "Gene List Input"
- Click "Try Examples", select "Gene list 1", and hit "Yes"
- Click "Upload", then "Proceed"
- On the next screen, choose "Generic PPI", the leave the defaults in the pop-up
  ("First order" and "IMEx Interactome"); press "OK" then "Proceed"
- Next, use the button on the right side to reduce the network to "Minimum
  Network" and then "Proceed"
- Look for the "Download" dropdown along the top of the visualization pane.
  Select "JSON" from the list of options, then "NetworkAnalyst" from the next
  dropdown
