# Supplementary material for: Facilitating pathway and network based analysis of RNA-Seq data with pathlinkR
Source: PLoS Comput Biol. 2024 Sep 16;20(9):e1012422. doi: 10.1371/journal.pcbi.1012422 (PMC11404784; doi:10.1371/journal.pcbi.1012422)
Supplement: S1 SourceCode — (TAR.GZ) [file pcbi.1012422.s001.tar.gz › pathlinkR/inst/script/sigoraDatabase.R]

# Load packages & data ----------------------------------------------------

library(sigora)
library(reactome.db)
library(tidyverse)

data("reaH", "idmap")


# Get some Sigora/Reactome data -------------------------------------------

# Pathway IDs
pathwayIds <- reaH$origRepo[[1]] %>%
    enframe("pwys", "pathwayId") %>%
    mutate(pathwayId=as.character(pathwayId))

# Pathway names
pathwayNames <- reaH$pathwaydescriptions %>%
    rename("pathwayId"=pwys, "pathwayName"=nms) %>%
    as_tibble()

# Pathway genes
pathwayGenes <- reaH$origRepo[[2]] %>%
    enframe("gns", "entrezGeneId") %>%
    mutate(entrezGeneId=as.character(entrezGeneId))


# Combine above results ---------------------------------------------------

mappingTable <- reaH$origRepo[[3]] %>%
    as_tibble() %>%
    left_join(pathwayGenes) %>%
    left_join(pathwayIds) %>%
    left_join(pathwayNames) %>%
    select(pathwayId, pathwayName, entrezGeneId)

sigoraDatabaseFull <- left_join(
    mappingTable,
    idmap,
    by=c("entrezGeneId" = "EntrezGene.ID"),
    multiple="all"
) %>%
    rename("ensemblGeneId"=Ensembl.Gene.ID, "hgncSymbol"=Symbol)


# Find the level 1-4 pathways ---------------------------------------------

levelFourPathways <- reaH$L1$ps[!reaH$L1$ps %in% reaH$L5$ps]

sigoraDatabaseLevel4 <- sigoraDatabaseFull %>%
    filter(pathwayId %in% levelFourPathways)


# Remove duplicate Ensembl IDs --------------------------------------------

# Decreased from 61045 to 60775 gene-pathway relations
sigoraDatabase <- sigoraDatabaseLevel4 %>%
    select(-entrezGeneId) %>%
    distinct() %>%
    mutate(across(everything(), as.character))


# Save the data -----------------------------------------------------------

usethis::use_data(sigoraDatabase, overwrite=TRUE)
