# Supplementary material for: Facilitating pathway and network based analysis of RNA-Seq data with pathlinkR
Source: PLoS Comput Biol. 2024 Sep 16;20(9):e1012422. doi: 10.1371/journal.pcbi.1012422 (PMC11404784; doi:10.1371/journal.pcbi.1012422)
Supplement: S1 SourceCode — (TAR.GZ) [file pcbi.1012422.s001.tar.gz › pathlinkR/inst/script/sigoraExamples.R]

# Load packages -----------------------------------------------------------

devtools::load_all()


# Run enrichment ----------------------------------------------------------

sigoraExamples <- pathwayEnrichment(
    inputList=exampleDESeqResults,
    filterInput=TRUE,
    split=TRUE
)


# Save the data -----------------------------------------------------------

usethis::use_data(sigoraExamples, overwrite=TRUE)
