# Supplementary material for: Facilitating pathway and network based analysis of RNA-Seq data with pathlinkR
Source: PLoS Comput Biol. 2024 Sep 16;20(9):e1012422. doi: 10.1371/journal.pcbi.1012422 (PMC11404784; doi:10.1371/journal.pcbi.1012422)
Supplement: S1 SourceCode — (TAR.GZ) [file pcbi.1012422.s001.tar.gz › pathlinkR/man/dot-eruptionBreaks.Rd]

% Generated by roxygen2: do not edit by hand
% Please edit documentation in R/eruption.R
\name{.eruptionBreaks}
\alias{.eruptionBreaks}
\title{INTERNAL Create manual breaks/labels for volcano plots}
\usage{
.eruptionBreaks(x)
}
\arguments{
\item{x}{Length-two numeric vector to manually specify limits of the
x-axis in log2 fold change; defaults to NA which lets ggplot2 determine the
best values.}
}
\value{
ggplot scale object
}
\description{
Internal function which is used to create even breaks for
volcano plots produced by \code{eruption}.
}
\seealso{
\url{https://github.com/hancockinformatics/pathlinkR}
}
