# Supplementary material for: Facilitating pathway and network based analysis of RNA-Seq data with pathlinkR
Source: PLoS Comput Biol. 2024 Sep 16;20(9):e1012422. doi: 10.1371/journal.pcbi.1012422 (PMC11404784; doi:10.1371/journal.pcbi.1012422)
Supplement: S1 SourceCode — (TAR.GZ) [file pcbi.1012422.s001.tar.gz › pathlinkR/man/dot-plotFoldChangeLegend.Rd]

% Generated by roxygen2: do not edit by hand
% Please edit documentation in R/plotFoldChange.R
\name{.plotFoldChangeLegend}
\alias{.plotFoldChangeLegend}
\title{INTERNAL Construct heatmap legend}
\usage{
.plotFoldChangeLegend(.matFC, .log2FoldChange, .cellColours)
}
\arguments{
\item{.matFC}{Matrix of fold change values}

\item{.log2FoldChange}{Boolean denoting if values will be in log2}

\item{.cellColours}{Colours for fold change values}
}
\value{
A list containing heatmap legend parameters and colour function
}
\description{
Helper function to handle heatmap legends without clutteing up
the main function.
}
\seealso{
\url{https://github.com/hancockinformatics/pathlinkR}
}
