# Supplementary material for: Facilitating pathway and network based analysis of RNA-Seq data with pathlinkR
Source: PLoS Comput Biol. 2024 Sep 16;20(9):e1012422. doi: 10.1371/journal.pcbi.1012422 (PMC11404784; doi:10.1371/journal.pcbi.1012422)
Supplement: S1 SourceCode — (TAR.GZ) [file pcbi.1012422.s001.tar.gz › pathlinkR/man/dot-runSigora.Rd]

% Generated by roxygen2: do not edit by hand
% Please edit documentation in R/pathwayEnrichment.R
\name{.runSigora}
\alias{.runSigora}
\title{INTERNAL Wrapper around Sigora's enrichment function}
\usage{
.runSigora(enrichGenes, gpsRepo, gpsLevel, pValFilter = NA)
}
\arguments{
\item{enrichGenes}{Vector of genes to enrich}

\item{gpsRepo}{GPS object to use for testing pathways}

\item{gpsLevel}{Level to use for enrichment testing}

\item{pValFilter}{Desired threshold for filtering results}
}
\value{
A "data.frame" (tibble) of results from Sigora
}
\description{
Internal wrapper function to run Sigora and return the results
with desired columns
}
\references{
\url{https://cran.r-project.org/package=sigora}
}
\seealso{
\url{https://github.com/hancockinformatics/pathlinkR}
}
