# Supplementary material for: Facilitating pathway and network based analysis of RNA-Seq data with pathlinkR
Source: PLoS Comput Biol. 2024 Sep 16;20(9):e1012422. doi: 10.1371/journal.pcbi.1012422 (PMC11404784; doi:10.1371/journal.pcbi.1012422)
Supplement: S1 SourceCode — (TAR.GZ) [file pcbi.1012422.s001.tar.gz › pathlinkR/man/dot-truncNeatly.Rd]

% Generated by roxygen2: do not edit by hand
% Please edit documentation in R/truncNeatly.R
\name{.truncNeatly}
\alias{.truncNeatly}
\title{INTERNAL Break long strings at spaces}
\usage{
.truncNeatly(x, l = 60)
}
\arguments{
\item{x}{Character to be truncated}

\item{l}{Desired maximum length for the output character}
}
\value{
Character vector
}
\description{
Trims a character string to the desired length, without breaking
in the middle of a word (i.e. chops at the nearest space). Appends an
ellipsis at the end to indicate some text has been removed.
}
\seealso{
\url{https://github.com/hancockinformatics/pathlinkR}
}
