# Supplementary material for: Facilitating pathway and network based analysis of RNA-Seq data with pathlinkR
Source: PLoS Comput Biol. 2024 Sep 16;20(9):e1012422. doi: 10.1371/journal.pcbi.1012422 (PMC11404784; doi:10.1371/journal.pcbi.1012422)
Supplement: S1 SourceCode — (TAR.GZ) [file pcbi.1012422.s001.tar.gz › pathlinkR/man/exampleDESeqResults.Rd]

% Generated by roxygen2: do not edit by hand
% Please edit documentation in R/data.R
\docType{data}
\name{exampleDESeqResults}
\alias{exampleDESeqResults}
\title{List of example results from DESeq2}
\format{
A list of two "DESeqResults" objects, each with 5000 rows and 6
columns:
\describe{
\item{baseMean}{A combined score for the gene}
\item{log2FoldChange}{Fold change value for the gene}
\item{lfcSE}{Standard error for the fold change value}
\item{stat}{The statistic value}
\item{pvalue}{The nominal p value for the gene}
\item{padj}{The adjusted p value for the gene}
}
}
\source{
For details on DESeq2 and its data structures/methods, please see
\url{https://bioconductor.org/packages/DESeq2/}
}
\usage{
data(exampleDESeqResults)
}
\value{
An object of class "list"
}
\description{
List of example results from DESeq2
}
\keyword{datasets}
