# Supplementary material for: Facilitating pathway and network based analysis of RNA-Seq data with pathlinkR
Source: PLoS Comput Biol. 2024 Sep 16;20(9):e1012422. doi: 10.1371/journal.pcbi.1012422 (PMC11404784; doi:10.1371/journal.pcbi.1012422)
Supplement: S1 SourceCode — (TAR.GZ) [file pcbi.1012422.s001.tar.gz › pathlinkR/man/groupedPathwayColours.Rd]

% Generated by roxygen2: do not edit by hand
% Please edit documentation in R/data.R
\docType{data}
\name{groupedPathwayColours}
\alias{groupedPathwayColours}
\title{Colour assignments for grouped pathways}
\format{
A length 8 named vector of hex colour values
}
\usage{
data(groupedPathwayColours)
}
\value{
An object of class "character"
}
\description{
Colour assignments for grouped pathways
}
\keyword{datasets}
