# Supplementary material for: Facilitating pathway and network based analysis of RNA-Seq data with pathlinkR
Source: PLoS Comput Biol. 2024 Sep 16;20(9):e1012422. doi: 10.1371/journal.pcbi.1012422 (PMC11404784; doi:10.1371/journal.pcbi.1012422)
Supplement: S1 SourceCode — (TAR.GZ) [file pcbi.1012422.s001.tar.gz › pathlinkR/man/pathlinkR-package.Rd]

% Generated by roxygen2: do not edit by hand
% Please edit documentation in R/pathlinkR.R
\docType{package}
\name{pathlinkR-package}
\alias{pathlinkR-package}
\alias{pathlinkR}
\title{pathlinkR}
\description{
pathlinkR a package for analyzing RNA-Seq data
}
\details{
The pathlinkR package is a suite of functions designed to facilitate the
analysis and visualization of RNA-Seq results. The main functions are:

\itemize{
\item \code{\link{eruption}} - Create volcano plots from RNA-Seq results
\item \code{\link{plotFoldChange}} - Heatmaps to visualize and compare gene
expression across multiple conditions
\item \code{\link{pathwayEnrichment}} - Test DE genes for enriched Reactome
pathways or Hallmark terms, with different methods supported. Results can be
visualized with \code{\link{pathwayPlots}}
\item \code{\link{ppiBuildNetwork}} - Construct PPI networks from DE genes,
using interaction data from InnateDB. Networks can be plotted with
\code{\link{ppiPlotNetwork}}, tested for enriched pathways with
\code{\link{ppiEnrichNetwork}}, or subnetworks extracted using
\code{\link{ppiExtractSubnetwork}}
\item \code{\link{pathnetCreate}} - Turn pathway enrichment results into a
network of connected pathways, and create static plots with
\code{\link{pathnetGGraph}} or interactive plots with
\code{\link{pathnetVisNetwork}}
}

For more details, please see the package vignette by entering
\code{vignette("pathlinkR")} into the console. Another document with more
examples is linked near the top of the included vignette.

Any software-related questions can be posted on the Bioconductor Support
site: \url{https://support.bioconductor.org}

The code is made publicly available on our Github page:
\url{https://github.com/hancockinformatics/pathlinkR}
}
\seealso{
Useful links:
\itemize{
  \item \url{https://github.com/hancockinformatics/pathlinkR}
  \item Report bugs at \url{https://github.com/hancockinformatics/pathlinkR/issues}
}

}
\author{
Travis Blimkie, Andy An
}
\keyword{internal}
