# Supplementary material for: Facilitating pathway and network based analysis of RNA-Seq data with pathlinkR
Source: PLoS Comput Biol. 2024 Sep 16;20(9):e1012422. doi: 10.1371/journal.pcbi.1012422 (PMC11404784; doi:10.1371/journal.pcbi.1012422)
Supplement: S1 SourceCode — (TAR.GZ) [file pcbi.1012422.s001.tar.gz › pathlinkR/man/ppiCleanNetwork.Rd]

% Generated by roxygen2: do not edit by hand
% Please edit documentation in R/ppiCleanNetwork.R
\name{ppiCleanNetwork}
\alias{ppiCleanNetwork}
\title{Clean GraphML or JSON input}
\usage{
ppiCleanNetwork(network)
}
\arguments{
\item{network}{\code{tidygraph} object from a GraphML or JSON file}
}
\value{
A Protein-Protein Interaction (PPI) network; a "tidygraph" object,
with the minimal set of columns (other from the input are also included):
\item{name}{Identifier for the node}
\item{degree}{Degree of the node, i.e. the number of interactions}
\item{betweenness}{Betweenness measure for the node}
\item{seed}{TRUE when the node was part of the input list of genes}
\item{hubScore}{Special hubScore for each node. The suffix denotes the
measure being used; e.g. "hubScoreBtw" is for betweenness}
\item{hgncSymbol}{HGNC gene name for the node}

Additionally the following columns are provided for edges:
\item{from}{Starting node for the interaction/edge as a row number}
\item{to}{Ending node for the interaction/edge as a row number}
}
\description{
Takes network file (GraphML or JSON) and process it into a
tidygraph object, adding network statistics along the way.
}
\details{
This function was designed so that networks created by other
packages or websites (e.g. \url{https://networkanalyst.ca}) could be imported
and visualized with \code{ppiPlotNetwork}.
}
\examples{
tj1 <- jsonlite::read_json(
    system.file("extdata/networkAnalystExample.json", package="pathlinkR"),
    simplifyVector=TRUE
)

tj2 <- igraph::graph_from_data_frame(
    d=dplyr::select(tj1$edges, source, target),
    directed=FALSE,
    vertices=dplyr::select(
        tj1$nodes,
        id,
        label,
        x,
        y,
        "types"=molType,
        expr
    )
)

tj3 <- ppiCleanNetwork(tidygraph::as_tbl_graph(tj2))

}
\seealso{
\url{https://github.com/hancockinformatics/pathlinkR/}
}
