# Supplementary material for: Facilitating pathway and network based analysis of RNA-Seq data with pathlinkR
Source: PLoS Comput Biol. 2024 Sep 16;20(9):e1012422. doi: 10.1371/journal.pcbi.1012422 (PMC11404784; doi:10.1371/journal.pcbi.1012422)
Supplement: S1 SourceCode — (TAR.GZ) [file pcbi.1012422.s001.tar.gz › pathlinkR/man/ppiRemoveSubnetworks.Rd]

% Generated by roxygen2: do not edit by hand
% Please edit documentation in R/ppiRemoveSubnetworks.R
\name{ppiRemoveSubnetworks}
\alias{ppiRemoveSubnetworks}
\title{INTERNAL Find and return the largest subnetwork}
\usage{
ppiRemoveSubnetworks(network)
}
\arguments{
\item{network}{Graph object}
}
\value{
Largest subnetwork from the input network list as an "igraph" object
}
\description{
INTERNAL Find and return the largest subnetwork
}
\seealso{
\url{https://github.com/hancockinformatics/pathlinkR/}
}
