# Supplementary material for: Facilitating pathway and network based analysis of RNA-Seq data with pathlinkR
Source: PLoS Comput Biol. 2024 Sep 16;20(9):e1012422. doi: 10.1371/journal.pcbi.1012422 (PMC11404784; doi:10.1371/journal.pcbi.1012422)
Supplement: S1 SourceCode — (TAR.GZ) [file pcbi.1012422.s001.tar.gz › pathlinkR/man/sigoraDatabase.Rd]

% Generated by roxygen2: do not edit by hand
% Please edit documentation in R/data.R
\docType{data}
\name{sigoraDatabase}
\alias{sigoraDatabase}
\title{Table of all Sigora pathways and their constituent genes}
\format{
A data frame (tibble) with 60775 rows and 4 columns
\describe{
\item{pathwayId}{Reactome pathway identifier}
\item{pathwayName}{Reactome pathway description}
\item{ensemblGeneId}{Ensembl gene identifier}
\item{hgncSymbol}{HGNC gene symbol}
}
}
\source{
Please refer to the Sigora package for more details:
\url{https://cran.r-project.org/package=sigora}
}
\usage{
data(sigoraDatabase)
}
\value{
An object of class "tbl", "tbl.df", "data.frame"
}
\description{
Table of all Sigora pathways and their constituent genes
}
\keyword{datasets}
