# Supplementary material for: Facilitating pathway and network based analysis of RNA-Seq data with pathlinkR
Source: PLoS Comput Biol. 2024 Sep 16;20(9):e1012422. doi: 10.1371/journal.pcbi.1012422 (PMC11404784; doi:10.1371/journal.pcbi.1012422)
Supplement: S1 SourceCode — (TAR.GZ) [file pcbi.1012422.s001.tar.gz › pathlinkR/tests/testthat.R]

# This file is part of the standard setup for testthat.
# It is recommended that you do not modify it.
#
# Where should you do additional test configuration?
# Learn more about the roles of various files in:
# * https://r-pkgs.org/tests.html
# * https://testthat.r-lib.org/reference/test_package.html#special-files

library(testthat)
library(pathlinkR)

test_check("pathlinkR")
