# Supplementary material for: Facilitating pathway and network based analysis of RNA-Seq data with pathlinkR
Source: PLoS Comput Biol. 2024 Sep 16;20(9):e1012422. doi: 10.1371/journal.pcbi.1012422 (PMC11404784; doi:10.1371/journal.pcbi.1012422)
Supplement: S1 SourceCode — (TAR.GZ) [file pcbi.1012422.s001.tar.gz › pathlinkR/tests/testthat/test-eruption.R]

test_that("a volcano plot works with some of customizations", {
    set.seed(1)

    data("exampleDESeqResults", "sigoraDatabase")

    interferonGenes <- sigoraDatabase %>%
        filter(pathwayName == "Interferon Signaling") %>%
        pull(ensemblGeneId)

    vdiffr::expect_doppelganger(
        "volcanoPlotExample",
        eruption(
            rnaseqResult=exampleDESeqResults[[1]],
            xaxis=c(-4, 4),
            yaxis=c(0, 8),
            highlightGenes=interferonGenes
        )
    )
})
