# Supplementary material for: Facilitating pathway and network based analysis of RNA-Seq data with pathlinkR
Source: PLoS Comput Biol. 2024 Sep 16;20(9):e1012422. doi: 10.1371/journal.pcbi.1012422 (PMC11404784; doi:10.1371/journal.pcbi.1012422)
Supplement: S1 SourceCode — (TAR.GZ) [file pcbi.1012422.s001.tar.gz › pathlinkR/tests/testthat/test-eruptionBreaks.R]

test_that("breaks are of the correct class", {
    expect_type(.eruptionBreaks(c(-5, 5)), "environment")
})

test_that("the correct message is returned", {
    expect_message(
        .eruptionBreaks(c(-20, 20)),
        regexp=paste0(
            "Something may be wrong with your DESeq model"
        )
    )
})
