# Supplementary material for: Facilitating pathway and network based analysis of RNA-Seq data with pathlinkR
Source: PLoS Comput Biol. 2024 Sep 16;20(9):e1012422. doi: 10.1371/journal.pcbi.1012422 (PMC11404784; doi:10.1371/journal.pcbi.1012422)
Supplement: S1 SourceCode — (TAR.GZ) [file pcbi.1012422.s001.tar.gz › pathlinkR/tests/testthat/test-pathnetVisNetwork.R]

test_that("pathVisNetwork returns the right plot", {
    set.seed(1)

    data("sigoraDatabase", "sigoraExamples")

    pathwayDistancesJaccard <- getPathwayDistances(
        pathwayData=dplyr::slice_head(
            dplyr::arrange(sigoraDatabase, pathwayId),
            prop=0.05
        ),
        distMethod="jaccard"
    )

    startingPathways <- pathnetFoundation(
        mat=pathwayDistancesJaccard,
        maxDistance=0.8
    )

    exPathnet <- pathnetCreate(
        pathwayEnrichmentResult=dplyr::filter(
            sigoraExamples,
            comparison == "COVID Pos Over Time"
        ),
        foundation=startingPathways,
        trim=TRUE,
        trimOrder=1
    )

    vdiffr::expect_doppelganger(
        "pathnetVisNetworkExample",
        pathnetVisNetwork(exPathnet)
    )
})
