# Supplementary material for: Facilitating pathway and network based analysis of RNA-Seq data with pathlinkR
Source: PLoS Comput Biol. 2024 Sep 16;20(9):e1012422. doi: 10.1371/journal.pcbi.1012422 (PMC11404784; doi:10.1371/journal.pcbi.1012422)
Supplement: S1 SourceCode — (TAR.GZ) [file pcbi.1012422.s001.tar.gz › pathlinkR/tests/testthat/test-pathwayPlots.R]

test_that("pathway plots are correct", {
    set.seed(1)

    data("sigoraExamples")

    vdiffr::expect_doppelganger(
        "pathwayPlotExample",
        pathwayPlots(sigoraExamples, columns=2)
    )
})

test_that("pathway plots work with Sigora/KEGG", {
    set.seed(1)

    data("exampleDESeqResults")

    suppressMessages(
        testResultSigoraKEGG <- pathwayEnrichment(
            inputList=exampleDESeqResults[1],
            analysis="sigora",
            gpsRepo="kegH"
        )
    )

    vdiffr::expect_doppelganger(
        "pathwayPlotExampleKEGG",
        pathwayPlots(testResultSigoraKEGG, columns=2)
    )
})


test_that("pathwayPlots works with fgsea results", {
    set.seed(1)

    data("exampleDESeqResults")

    suppressMessages(
        testResultFgseaReactome <- pathwayEnrichment(
            inputList=exampleDESeqResults[1],
            analysis="fgsea_reactome"
        )
    )

    vdiffr::expect_doppelganger(
        "pathwayPlotExampleFgseaReactome",
        pathwayPlots(testResultFgseaReactome, columns=3)
    )
})
