# Supplementary material for: Facilitating pathway and network based analysis of RNA-Seq data with pathlinkR
Source: PLoS Comput Biol. 2024 Sep 16;20(9):e1012422. doi: 10.1371/journal.pcbi.1012422 (PMC11404784; doi:10.1371/journal.pcbi.1012422)
Supplement: S1 SourceCode — (TAR.GZ) [file pcbi.1012422.s001.tar.gz › pathlinkR/tests/testthat/test-plotFoldChange.R]

test_that("fold change heatmaps are working with some customization", {
    set.seed(1)

    data("exampleDESeqResults")

    vdiffr::expect_doppelganger(
        "plotFoldChangeExample",
        plotFoldChange(
            inputList=exampleDESeqResults,
            pathName="Interferon alpha/beta signaling",
            hideNonsigFC=FALSE,
            invert=TRUE,
            clusterColumns=TRUE
        )
    )
})
