# Supplementary material for: Facilitating pathway and network based analysis of RNA-Seq data with pathlinkR
Source: PLoS Comput Biol. 2024 Sep 16;20(9):e1012422. doi: 10.1371/journal.pcbi.1012422 (PMC11404784; doi:10.1371/journal.pcbi.1012422)
Supplement: S1 SourceCode — (TAR.GZ) [file pcbi.1012422.s001.tar.gz › pathlinkR/tests/testthat/test-ppiEnrichNetwork.R]

test_that("network enrichment works properly", {
    data("exampleDESeqResults")

    exNetwork <- ppiBuildNetwork(
        rnaseqResult=exampleDESeqResults[[1]],
        filterInput=TRUE,
        order="zero"
    )

    exOutput <- ppiEnrichNetwork(
        network=exNetwork,
        analysis="sigora",
        gpsRepo="default"
    )

    expect_equal(dim(exOutput), c(20, 10))
})
