# Supplementary material for: Facilitating pathway and network based analysis of RNA-Seq data with pathlinkR
Source: PLoS Comput Biol. 2024 Sep 16;20(9):e1012422. doi: 10.1371/journal.pcbi.1012422 (PMC11404784; doi:10.1371/journal.pcbi.1012422)
Supplement: S1 SourceCode — (TAR.GZ) [file pcbi.1012422.s001.tar.gz › pathlinkR/tests/testthat/test-ppiExtractSubnetwork.R]

test_that("subnetwork extraction works with a pathway name", {
    data("exampleDESeqResults", "mappingFile")

    exNetwork <- ppiBuildNetwork(
        rnaseqResult=exampleDESeqResults[[1]],
        filterInput=TRUE,
        order="zero"
    )

    exPathways <- ppiEnrichNetwork(
        network=exNetwork,
        analysis="hallmark"
    )

    exSubnetwork <- ppiExtractSubnetwork(
        network=exNetwork,
        pathwayEnrichmentResult=exPathways,
        pathwayToExtract="INTERFERON ALPHA RESPONSE"
    )

    expect_equal(nrow(as_tibble(exSubnetwork)), 74)
})

test_that("subnetwork extraction works with a list of genes", {
    data("exampleDESeqResults", "mappingFile")

    exNetwork2 <- ppiBuildNetwork(
        rnaseqResult=exampleDESeqResults[[1]],
        filterInput=TRUE,
        order="zero"
    )

    exPathways2 <- ppiEnrichNetwork(
        network=exNetwork2,
        analysis="hallmark"
    )

    myGenes <- mappingFile %>%
        filter(hgncSymbol %in% unlist(strsplit(exPathways2[[2, 5]], ";"))) %>%
        pull(ensemblGeneId)

    exSubnetwork2 <- ppiExtractSubnetwork(
        network=exNetwork2,
        genes=myGenes
    )

    expect_equal(nrow(as_tibble(exSubnetwork2)), 74)
})
