# Supplementary material for: Facilitating pathway and network based analysis of RNA-Seq data with pathlinkR
Source: PLoS Comput Biol. 2024 Sep 16;20(9):e1012422. doi: 10.1371/journal.pcbi.1012422 (PMC11404784; doi:10.1371/journal.pcbi.1012422)
Supplement: S1 SourceCode — (TAR.GZ) [file pcbi.1012422.s001.tar.gz › pathlinkR/tests/testthat/test-ppiPlotNetwork.R]

## Note we don't test with `label=TRUE` because even with a seed, the placement
## of the labels varies enough (though slightly) between runs to consistently
## fail the test
test_that("legend toggle is working", {
    data("exampleDESeqResults")

    set.seed(1)

    exNetwork <- ppiBuildNetwork(
        rnaseqResult=exampleDESeqResults[[1]],
        filterInput=TRUE,
        order="zero"
    )

    vdiffr::expect_doppelganger(
        "example-network-no-legend",
        ppiPlotNetwork(
            exNetwork,
            fillColumn=LogFoldChange,
            fillType="foldChange",
            legend=FALSE,
            label=FALSE
        )
    )
})


test_that("we get the right plot output", {
    data("exampleDESeqResults")

    set.seed(1)

    exNetwork <- ppiBuildNetwork(
        rnaseqResult=exampleDESeqResults[[1]],
        filterInput=TRUE,
        order="zero"
    )

    vdiffr::expect_doppelganger(
        "example-network",
        ppiPlotNetwork(
            exNetwork,
            fillColumn=LogFoldChange,
            fillType="foldChange",
            legend=TRUE,
            label=FALSE
        )
    )
})

test_that("plotting subnetworks works as expected", {
    data("exampleDESeqResults")

    set.seed(1)

    exNetwork2 <- ppiBuildNetwork(
        rnaseqResult=exampleDESeqResults[[1]],
        filterInput=TRUE,
        order="zero"
    )

    exPathways <- ppiEnrichNetwork(
        network=exNetwork2,
        analysis="hallmark"
    )

    exSubnetwork <- ppiExtractSubnetwork(
        network=exNetwork2,
        pathwayEnrichmentResult=exPathways,
        pathwayToExtract="INTERFERON ALPHA RESPONSE"
    )

    vdiffr::expect_doppelganger(
        "example-subnetwork",
        ppiPlotNetwork(
            network=exSubnetwork,
            fillColumn=degree,
            fillType="oneSided",
            legendTitle="Degree",
            label=FALSE
        )
    )
})
