# Supplementary material for: Facilitating pathway and network based analysis of RNA-Seq data with pathlinkR
Source: PLoS Comput Biol. 2024 Sep 16;20(9):e1012422. doi: 10.1371/journal.pcbi.1012422 (PMC11404784; doi:10.1371/journal.pcbi.1012422)
Supplement: S1 SourceCode — (TAR.GZ) [file pcbi.1012422.s001.tar.gz › pathlinkR/tests/testthat/test-truncNeatly.R]

test_that("string truncation works", {
  expect_equal(.truncNeatly("This is a test string", 18), "This is a test...")
})

test_that("NA in means NA out", {
    expect_equal(.truncNeatly(x=NA), NA_character_)
})
